# Supplementary material for: Genome-Wide Identification and Characterization of NAC Family in Hibiscus hamabo Sieb. et Zucc. under Various Abiotic Stresses
Source: Int J Mol Sci. 2022 Mar 11;23(6):3055. doi: 10.3390/ijms23063055 (PMC8949087; doi:10.3390/ijms23063055)
Supplement: Supplementary file 1 [file ijms-23-03055-s001.zip]

Archive with 1 entries (1 files):
- supplementNAC.xlsx
