# Supplementary material for: Genome-Wide Identification and Characterization of NAC Family in Hibiscus hamabo Sieb. et Zucc. under Various Abiotic Stresses
Source: Int J Mol Sci. 2022 Mar 11;23(6):3055. doi: 10.3390/ijms23063055 (PMC8949087; doi:10.3390/ijms23063055)
Supplement: Supplementary file 1 [file ijms-23-03055-s001.zip › supplementNAC.xlsx]

## Sheet: Sheet1
Supplementary Materials
Table S1. The primers of HhNACs for qRT-PCR.
Table S2. Protein sequences of the identified HhNAC gene members.
Table S3. The predicted information of HhNAC proteins.

## Sheet: Table S1
Gene ID	Gene Name	Primer sequence
HhNAC45	Hha026238	F:ATTTCCATGTGGCCGTTGGT R:TAGCTCAGGTAAATCCGCCG
HhNAC54	Hha037557	F:GACCTTAACCGATTCCTTCC R:AGGACTGCCCTATCTTTCC
HhNAC61	Hha034564	F:CTCGATGGCAGATGAAAGG R:TAAATCCGGCAAAGAACCC
HhNAC74	Hha047548	F:GCTAGTGCTTCATGTGTCC R:GAACAGAGTCAGCAACGG
HhNAC86	Hha058084	F:GACTCGCTAATGTCGATAGG R:CGAAGGTTGTTGTTGTTGG
HhNAC87	Hha051040	F:CGCTCTAACTGGGTAATGC R:TTGCTACATCGTGTTGACC
HhNAC92	Hha064079	F:ACTTGAGGCTTGATGATTGG R:AAGCATCCGTTTGTATGAGG
HhNAC127	Hha075771	F:TCTCAGTCACCTACTTCCC R:AAATTCACTCAGCCCATCC
HhNAC113	Hha098697	F:CATCCAACTGACGAAGAGC R:CCTGTTGCCTTCCAATACC

## Sheet: Table S2
>HhNAC1
MAGEGVSRETQMSIEASSIFPGFRFSPTDVELISYYLKKKMDGYEKCVEVIPEVEICRYEPWDLPDKSVIESDNEWFLFCARGRKYPNGSKSRRATEQGYWKATGKERNVKSGSNVIGTKRTLVFHMGRAPKGERTEWIMHEYCRDGKSQDSLVVCRLRKNSEFRLNNTSNRAPRTPPVMHDSNRATSDGATNHTGTSELDKAYLKKGTSSYDSHCIEQLDSASESEQKHSNDVGPTESATPQKDSDAEEDYFADIMKDDIIKLDETPLSARPDVLLPIASTSNAYQRRSQQPKQEKEPHVSHFQGTANWRIKLRKPKAGEFLAAKALTESECGVGESSIEKLSSPKPGDSPKWLLSLFSRSTANLWLIYATFTILTLLALFLTYLGGSEPVKNSRYVL…
>HhNAC2
MESTDSSSASAHPQLPPGFRFHPTDEELVVHYLKKKAASAPLPVTIIAEVDLYKFDPWELPSKATFGEQEWYFFSPRDRKYPNGARPNRAATSGYWKATGTDKPIVTSNGNQKVGVKKALVFYRGKPPKGIKTNWIMHEYRLLDNISTSKPQIADIPNRKASLRLDDWVLCRIYKKNNAQRPMDRDKDYTVEGVGMGMLATLPTPSDQNPSALTSKATSYGSLLQHEDNFFEGMLSDHGMRSSSSISQLAVSPSSKQNFHMGFTLKRTLPPQYWNEPNSTGSESGKRFQQDDLNCNGYSRGGNIDDTNSFVSLLNQLPQNTPFYPGTIVGSLGDGVSRQQFILPSS*
>HhNAC3
MLAVEELLSELGGEEVNEQGLPPGFRFHPTDEELVTFYLASKVFNGSFCGVEIAEVDLNRCEPWELPDVAKMGEREWYFFSLRDRKYPSRLRTKRATGAGYWKATGKDKEVYSASSGALLGMKKTLVFYKGRASRGEKTKWVMHEYRLDGDFSYCPSCKEEWVICRIFNKTGEKKNIVAQGQSYVMAVSSSSSTLLPPLLETQGPAALLGSQTLMQAHSSYLINRQENDLKSLINPVAPQSQPRLFPSNGFLSATSTITNSGTTDKHALTNANNSPASMLFKSLLTHQGCISKEQATIPKHCTTEANFSHLDSKNTSKWMDKIHPNPECQSPLMFEMDCAVLGFSNGAVTGHGMSTSIAFNRACGQMILNPPTTASGESWTLDC*
>HhNAC4
MNTFSHVPPGFRFHPTDEELVDYYLRKKIASKKIDLDVIKDVDLYRIEPWDLQELCRIGSEEQNEWYFFSHKDKKYPTGTRTNRATKAGFWKATGRDKAIYSRLNLIGMRKTLVFYKGRAPNGQKSDWIMHEYRLETNENGTPQEEGWVVCRVFKKRMTTVRKMGEYESSCWYDDEVSFIQELESPRRIPQPYAATYHHHYPCKQELQLQYNMHHDPFLQLPHLKSPKVPQSAASMSCNSVIPYNGSTMQSSTLTQEEHLHQGYHQNLNSFYNTTIDHHDVDQITDWRVLDKFVASQLSHEEASKENNYSNAATSFHNYSNAATSFHVAEQINLPANESKRPEMAHQEYASTSTSSCQIDLWK*
>HhNAC5
MGRDKATSLAPGFRFHPTDEELVRYYLKRKILNKPSFDLISVIDIYRSEPWDLPDKSKLKSRDLEWYFFSALDKKYGNGSRTNRATERGYWKTTGKDRAIRIRERVVGMKKTLVYHKGRAPRGERSNWVMHEYRLTDEALERDIQQDVSDCLLTNDELFLEANDFSNPIDTESEFFDIGEYLSFNDADDQSLAFDYEQIAGSEIPVSGQEPLNLMHANEGTKQGLNTSEHIEEHGNGEASSSKQELEATQVELGNKYPFIKMASQMLGSFPAPPAFASEIPSKEAMLKLNSASHASSSVHVTAGVIRITDMASSGNRLDWSYNKNGSVNIVLSFNLPQGDINSSFLPPMAGLLPNKMRPFVSRGWFFLMLFLVLIISVSLKMGTCLCSRYGI*
>HhNAC6
MDEKSDVDKVDDVMLPGFRFHPTDEELVGFYLNKKIQQKPLPIELIKQVDIYKYEPWDLPKLAASGEKEWYFYCPRDRKYRNSARPNRVTGAGFWKATGTDRPIYSSDDTKCIGLKKSLVFYTGRAAKGMKTDWMMHEFRLPSMSDSTPPSKKLLDRILPANDAWAICRIFKKTTSVAQRTLSHTWMSSLPESVPSDIILPRGASCTTEIGSTTPLFSNGELQQGSAAGFSALDMPSYKSFHQSVYRPFPFHVSNGDLHNNLMFSQLDNMSGSSSKCTADASSILLTPLVVADISNSSASTNFGGQQFLTGLPQEMQGNGGAAEREEGMSKNSDSILYYNQRSVEFPFRLSPTMADTWKPNLSWDSPQCPSEMSTTYSNDKCYT*
>HhNAC7
MEGVNQAPVSMASANSKEEREAALFRSLPSGYRFKPRDEELVEFYLKRKIQNKELPPNIIRDVELYNYDPETLTAMNNNASSNGVVTEWFFFTPRERKYANGMRPRRCAGHGFWKASGKDKEVFFEGEKVGLKKTLVYYRGKPPRGDKTDWTMHEYVLVKAPARQRLGKEDMRLDDWVLCRIYKKLAKSQRSSGKGAIVVHSEGEVEENGNLPLAQNEEFHADVSNMPMSQPTSVSNMLPQYSEPLYPIMGHDHASLMPLSRVGPGNRPHLPPMQQHQFLNVCPSNRSHLPPMQQQPFDALPEQNPGIFSNSIPTHVQWPPLPLNQQSWSQVLLQQPFSHVGPSNLPQLPPTQQPRQISDDKATDFDSIFDDMFLDDFDPSAFSPIEL*
>HhNAC8
MGRETSLALSPVPTLGPPPAKTGVSATALAPGFRFHPTDEELVRYYLKRKVSNKPVRFDAIAEVDIYKHEPWDLSDKSRLKTRDQEWYFFSLLDRKYGNGARMNRSTNQGYWKATGKDREVRHTGMLIGMKKTLVFHKGRAPGGTRTNWVMHEHRLVEEELERTGALQNNIGPPNGNRYAPFIEAEWDDASAALVPGLDAEEDGIAGNDAIAGNDGATAEKAVNGSNDVQRIGVEQETQYAGGDAPPDDEVPRDSPNGRTDDCIPLPPCKVERADDCPPRSTLTSAPLQEKTA*
>HhNAC9
MAIVIPEATIMSNDPNDNSTNLNVVDDDGNRDINSSNNNNYSSSGKDDHEHDMVMPGFRFYPTEEELVEFYLRRKVEGKRFNVELITFLDLYRYDPWELPALAAIGEKEWFFYVPRDRKYRNGDRPNRVTTSGYWKATGADRMIRGENSRSIGLKKTLVFYSGKAPKGIRTSWIMNEYRLPHHETERYQKAEISLCRVYKRPGVEDHPSLPRCLLTRRPSDSSRGQLSTEKRYPQEAAAQQAMERFQAFGGGQSQQMEVEKISETEGSSSTSTSDVTTALGLSKQNVYRPMVPPPPISTALELPSGMEGEGMYLNHSKQGCCSLLPSPTTLFPLVPSSVSPNVVVDDLHLLVSFQQPTYNQQKYHTTNQPHPHLHLNHHQQQQQPELSTLPPQSQAQQL…
>HhNAC10
MKVTAEATVVTADSCFGDDQVWPPGFRFHPTDEELILYYLKRKICKKRLKLDIIRETDVYKWDPEELPGYSGKSVLKNGDRQWFFFCPRDRKYPNGARSNRATVHGYWKATGKDRTVNCSSRTVGVKKTLVFYRGRAPNGKRTDWVMHEYTLDEEELKRCQNVKDYYALYKLYQKSGPGPKNGEQYGAPFKEEAWDDEEYESNPVDAITPVKPADEAIPIDNVKADAQDLSPLSDIEEFMRQLADEVALPQPQAHLSHVLPQVVNADKMQITLLDSSPREIIFAEPPMVAYGQASFEFSQPPSSQLQLQEAPEVTSGADRFEQFPQLCEADFLEMDDLLCSEPLISGIEKPLENVQFNEVDGLSEFDMYHDAVMFLQDTGPVDEKTVPLSYDAMIHQAS…
>HhNAC11
MNTVKGFRFHPTDEELIEFLQIKTSGRDSLVQVIDEVPDICRWEPWQLAESSELQAGDRLWYFIYSPKHKYRNSKRINRTTSEGYWKATGNARKVVDPETGRVIGTKKTLIYYKGQCNDNKIKTCWAMHEYELKADPNFIDTDQKTFYLCKLKKRVNVSSTDAGQSCQHNDGYNDDRNRSGSGESYVGERSNQHNMVTKDVVSDLSSTVANPISEDANPKETLHVKEMSKECNVPNDINGAQKLYSNIGKDDKSCSSILTNVDESVTIERSNQQDVVVADEGFGVPCAVDYLADDNLIPMFDELLEQPEATDNSNRIQDQSTTNIEEIEFLNSILVDYNEAYLQEENRQQCLPAENEAFSLPCIGVMESSDSIEKPRKRRHLLHDGRVETTEAQVFGNI…
>HhNAC12
MENKMSKDVELPGFRFHPTEEELANYYLKETALGNNLYSNIIGFLNIYKHHPCELPDMAKIGEREWYFFVHRDKRTGHGGKPNRTTENGYWKATGSDRKIMHFTDPKRTVGYRKTLVFYTGRAPKGGRTDWVMNEYRLSDTNFLVEDIVLCKIYRKATSLKVLEQRAEEQAARESNILPSYVAQIDFSTPLLSLQDLDFGADVENLESGKEPMEAESAWIEYFTQYGLK*
>HhNAC13
MCINQDSILPLIDIRGKGGDSSRSRPIHHLPPGCRFYPSEKVLFDFYLTGKNNNSFAAVPADIHGNDLISELNLYDYEPFDLPDSTCFVHGYRGRKRHWFCYTKSKGRGERRRRAKGGFWRRIGKDKDVFDGGNVVLGTRAKFVYYAVNSVKAEVRTPWIMYEYALLQDLKASFVLCRVFVKRRTGYSVSENLFSCSAEESVSAFHHIGVRPNGFLRPCIHETEINGDEFTKELACSMATRPVSVASLELPSGDPPDLPNDLVGSRLTTYELQSIIEEDFMELEDLV*
>HhNAC14
MLSFLCYLPCFLLLFPDHIYIYIYIYIYIYIYIYIYIYIRTKSQKLMEMVNFFPCCFQRDRATVGSETMAAGNGQLLVPPGFRFHPTEEELLYYYLRKKVSCEAIDLDVMREVDLNKLEPWDLKDKCKIGSGLQNDWYCFTHKDKKYPTGTRTNRATAAGFWKATGRDKAIHLSNSKRIGMRKTLVFYTGRAPRGRKTDWIMHEYRLDDDDSDQVQEDGWVVCRVFKKKNHSRGHSEAGFAQEDDFTHINNGSSSTQLEARNNHLQASYDFSFDGSSINFPQLII*
>HhNAC15
MESADSSTSSQQPNLPPGFRFHPTDEELVVHYLKKKATSAPLPVAIIAEVDLYKFDPWELPAKATFGEQEWYFFSSRDRKYPNGARPNRAATSGYWKATGTDKPVLTSGGTQKVGVKKALVFYGGKPPKGIKTNWIMHEYRLNDNKTNNKPPGCDLGNKKNPLRLDDWVLCRIYKKNNTNRPMEHDKDDSIDHMPGTVPPSIQISSHHNTKFQFSTKGTSFGTLLEAEEHSLLDGMLGNTDGINNGSISHHLGSSSSKGDLSMVSPLKRTLPSLYWTEDETTGPSTSKRFHGDSIDGGRLEKTDGNGSVATLLSQLPPTPTLQQQQHQQAMLGTIGDGIFRPPYQLPGLNWYS*
>HhNAC16
MAENADNQNKVQNFSGAKSHGDTVAEGGEIFSTPGSSDNQTIVRNSPAAPEDSENATIDGNNFRWRPIGFRFVPTDIELIRDYLTKKVHGEPLPPNLNFHEANIYDSDPAQLSKYRQSDGGNEWYFFSCRTRKYPKGVRPNREAGNRIGFWKVTGVNKSVTLPNSPIIGYKSNLDFYLRQDPDSTKTDWKMHEYQLDKCVLCKIYLTRAKKGGKEKECEDEDHCPDACSPPKDVDGSSSTPPNKSSRRDYSEMSLMAASNDNKRAKKLAPQTSCGLMPTYASYNQYSNASCSQLPTNGASLVPSSTNQCVDGGAPSMAVTDNTMHASQNPFMAGVSPHWIPMAGSYEQTINEARKQQYNVCPYAWEKSASQDPLMEVVSAFRHPNAYRQVVNRAPSMME…
>HhNAC17
MTCRSNMDDMTPELQLPGFRFHPTEEELLDFYLRNMIYGKKLSYDIIGFLNIYHHDPWDLPGLSRIGEREWYFFVPIHRKHGNGGRPGRTTKNGFWKATGSDRKIVSLLDPKRIIGLKKTLVFYKGRALRGCKTDWIMNEYRLPDAFPSPKVYDIVLCKIYRKATSLKVLEQRAAKEEELKAMNSTSSSSPLSSMETIYFCTPKQDLSPQVIFKKETEEESMVDEKISAKESKVSLASLQLPVGKENLAELQLPKVPSDWTQDQFWTQLNSPWFQNLTP*
>HhNAC18
MPENMSISVNGQSQVPPGFRFHPTEVELLQYYLRKKVSFETIDLDVIHDVDLNKLEPWDIQERCKIGTTPQNDWYFFSHKDKKYPTGTRTNRATAAGFWKATGRDKAIYSNCRQIGMRKTLVFYKGRAPHGQKSCWIMHEYRLDDNIVETNVSNMGEGSQEEGWVVCRIFRKKNHHKTQENPISNEGALEHILEYMGRSCKEDGEANNGTAARFLRHHPMEIAINNNGYPDTFTKLPSLDSPNNSTSSQNCYQLMMTGHDRSIINQVGGAGGEFNSVYNHYNDSGLTNWAALDRLVASHLNGGLPMAAAAAYCNTSATDDQDLQLPTVRSTSSSPISTNRAYHGTQDHYNNEMDIWSFTRASSSSLSTSDPLCCHVVNASV*
>HhNAC19
MMESSVPPGFRFHPTDEELVGYYLRKKVASQKIDLDVIREVDLYRIEPWDLQGRCQIGFEEQKEWYFFSHKDKKYPTGKRTNRATMAGFWKATGRDKAVYDNKLKLIGMRKTLVFYEGRAPNGQKTDWIMHEYRLESDDNGPPQASTFIIIHLLQEEGWVVCRAFMKRTSGGQAKSSGGGWNSSYFYDEPSGLSSVVDPMEYMSRQPQSFLPLCKQDTTEADNLNNFVYSGQFIELPLLESPSLPLMNKPSPISLVSENDNITNFEEEDQKRMCNTTTKKVTDWRTLDKFVSSQLSHEDRYNNGDQQGLGAASIENFDANNCSNSDMALLLLQSSREEGNQLKELLSSISDCDFGIFDK*
>HhNAC20
MEGQNFVVNGGVKMPIGYRFHPTDEELVVHYLKRKALNLPLPASVIPELDVLQTNPWSLPGDVKENKYFFSKRYGNDSDNKCKRVAGWGYWKPIGKEKPILASGANRVIGMRKALIFYEKKRSNVTKSTRWLLHQFRLVGSTEALYPTQMFKSEWLGEWLVFKVTQRKRKAKRHGCSKNQTSSADHMPSCIDFTVEDSSVFGPPPQPTSPSSSETTEVSPDGLLDEDISCFSQCYTIKQ*
>HhNAC21
MEDGCLVNQFPPGFRFCPTDEELVLHFLYPKSSLMPCRYSNIIPELDLHLLHPWELDGKALLSGNRYFFFSQTKGNRVLENGYWKQLDVEEPIFSAGSGNKVGVKKLYDFFIGEALFGIKTNWMMQEYHLCNWSPVLSSHYYKTKGNKKVASKLTDQIIDCTRWVLCKVEENKGNGQGFGYSDEDGSELSCLDEMFLSLDDDDLDDISSSQLIF*
>HhNAC22
MKGELELPPGFRFHPTDDELVNHYLCRKCASLPISVPVIAEIDLYKFDPWQVPDRALYGEKEWYFFSPRDRKYPNGCRPNRAAGSGYWKATGADKPIGKPRTLGIKKALVFYSGKAPLGVKTNWIMHEYRLANVDRSAGKKKNNLRLDDWVLCRIYNKKGSIEKHFPSEQKLLSYPEMEDEKPDIRSMEQLSMNNDVIAQTDGSASSSSEQELLPDMTWEKEGESETKWNGLDFELNFIDDEPFGSQVEYQMGQLSPWQDMFMYLPKSF*
>HhNAC23
MDEESKNDFDEVEEEMLPGFRFHPTDEELVGFYLSKKIQRKSLPIELIKQLDIYKYEPWDLPKLAASGEKEWYFYCPRDRKYRNSARPNRVTRAGFWKATGTDRPVYTSDGTKCIGLKKSLVFYRGRAANGIKTDWMMHEFRLPSLSNNTLSANESWAICRIFRKINSMAQRALSRTLIPSLSSEILHSGGGPCNQDNISCSNNELQHAQQWRPSPLPVSNGDYNFTFSQYTVDVSSTVMSPQAITMATGEVTNNSRSIYLKGQQHQQHSHGFSISLPQDIQGTGKTWNESLDKSHWRTIGSMGFPFSLSPNALD*
>HhNAC24
MAGTWLVDGNRIATKIRSASDPERAAWKSNPTRSCPNCHHIIDNSDVNQAWPGLPRGVKFDPSDKEIICHLLTKVGVEDSKPHPFINEFIPTIENDDGICYTHPQKLPGVKEDGTVSHFFHRAIKAYNTGTRKRRKILGDDFGDVRWHKTGRTKPVLWDGVQRGCKKIMVLYMTMAKGGKAEKTNWVMHQYHLGTEEDEKDGEYVISKIFHQQQQQQTNQGDKIEQDLPETTGTMIVKVDPVTPKSVPPDPPRTGRQCHEYDQGQDISCINLPAQDFSAKHPTMQYVEDEVQAECENSSHDDLPGQENHVNQMLDNDNDNDNHAEEDSKWWDGESQFLLDSQQLVEGMSLCDEFLQSQSPKRDANGNDGLPDSRPRLSDYAQLGAEHLKKDLEECQNLE…
>HhNAC25
MSQQDDQMDLPPGFRFHPTDEELISHYLWKKVMDINFSCRAIGEVDLNKSEPWELPCKAKMGKKEWYFFCVRDRKYPTGLRTNRATDSGYWKATGKDKEIYRGKSLVGMKKTLVFYKGRAPKGEKTNWVMHEYRLEGKYSVHNLPKTAKNEWVICRVFQKSSGGKKTHISGLFNVGSFGNEISSPSGLPPLMDSSSAFNAKKNPVSESVYVPCFSNPIDDFPVSSNPTNVFPRIPAPNTFFPAQPASFAPNLQFPGSVLMQEQSIQRVLLENYVSNMKAEREAMVSVSQETGLTTDINNEISSVVSNLEIRNDHHHHHQPSAASAAPVDFDCFWHY*
>HhNAC26
MCAVSLPPGFRFHPTDEELVVYYLKNKINGHKIELEIIPEVDLYKCEPWDLPGRSLLPSKDMEWYFFSPRDRKYPNGSRTNRATKAGYWKATGKDRKVNSQTRALGMKKTLVYYRGRAPHGSRTNWVMHEYRLDKRECESASIGLQDAYALCRVFKKTAIAPKIGGEHYQHVPALNQITCERSSSLELYSEGQCEESPDFTIPIDTRPSSILGRSSIDICDADDVKWMQSLSQDAFGLANTSFSNYETLPYHPSKVDVALECARLRHRLALPPLEVEDYPQVGLVTNYKLMPAGPMRESQYETDILQEILSVAHVSQELINPTAGHGDAWGASSSSNADDLTFMTANGMYQNQVKEMSCQQYMHKPLEESIIRSVDMSEERMVENLRWVGMSSKDIEQY…
>HhNAC27
MQGGFFVSLPAGYRFKPKDEELVDFYVRRKIYNRPLPPNLFRDVDLYNYDPCTLTAMNDNASSNGVVIEWYFFTPRDRRHPNGKRPCRTTGDGYWKATGVAKPVTSRGGEKIGSKRSLVFFRGTSSKSVKTDWLMHEYVLTKAPTRQRLSNQDMQLDDWVLCRVYKKKEQRVKPGTVVEGGCDRGAVVTSEAQVLGNGISSDALNTLMPQQTCSTPMLPQYPESSCSMLVQGLASFDPVPSMSPYHRFQPQGPLPQQFSGVSFDTTQEEGDIGTVVGQSEVHMLGNGVSPIDQYQEFVDGYLNMPMPHQQQVPPLQPQLSGDNQFQPLQQQLFSGVNQSEVQMLGNRISRTLQYQEEGDITEADWLMLGAVVGQSGVHMLGNGISPIDQYQEFDAGSLN…
>HhNAC28
MSNIRLVEAKLPAGFRFHPRDEELVCDYLMRKVTLTDSFQLLVEVDLNKCEPWDIPETARVGSKEWYFYSQRDRKYATGLRTNRATASGYWKATGKDRAVLSKGTVVGMRKTLVFYQGRAPKGTKTDWVMHEFRLEGPFSLHKLSTFKEDWVLCRVLHKNKEMSAKHSSMGSCYDDDTGSSSPLPPLMDPYITLHQNQPNSNEQQVPCFSSLSRDHADPIFTGIEQNTPAKTETGVAQTPINVACLDSFPCDQKVIKAVLNHLTKLDTYLNMKDSLSFGEGSSDQCYLTEVGMPDIWN*
>HhNAC29
MDSYHRFDHGETHLPPGIRFHPTDEELITYYLLKKVLDSSFTGRAIAEVDLNKSEPWELPGKAKMGEKEWYFFSLRDRKYPTGLRTNRATEAGYWKATGKDREIYSSKTWALVGMKKTLVFYRGRAPKGEKSNWVMHEYRLEGKFAYHFLSRSSKDEWVISRVFQKSCNANGSTSSTGGGAKKNRMSASVALYQEPSSPSSVSLPPLLDPATTTIPTTDRGSFCYDNYAQSEHVSCFSTVAAATAASATITATSPSAYHPGFELLPPPPPLMNTTTTFDPIPRYSRNVGASVFPTLRSLEENLQLPFFFSQPTMAAPPLHGGSSDDWGVVSEEASYYGSGGGGNKMSIGPTELDCMWTH*
>HhNAC30
MKDMPPGFRFYPTEEELVSFYLHHKLETEREDVNRLIDRVIPIVHIYDFNPWDLPQFSLYLGHRDPEQWFFFVPRQESEARGGRPKRLTTTGYWKATGSPGCVYSSDNRPIGVKRTMVFYNGRAPNGRKAEWKMNEYKAIEEAASSNASTLTLRHEFSLCRVYKKSKCLRSFDRRPLAGGVQMAEPSAAAGLQGQAASHYQSPQMAAVRTVSSPESSSSEDLGKPSQTGGNNNSSATALDCDEYFWNLDGFWNSMK*
>HhNAC31
MNKSNLGSVSSSDLIDAKLEEHQLCGSKHCPGCGHKLEGNPDWLGLPAGVKFDPTDQELIEHLEAKVEAKDMKSHPLIDEFIPTIEGEDGICYTHPEKLPGVTTDGLSRHFFHRPSKAYTTGTRKRRKIQTECDLQGGETRWHKTGKTRPVMVNGKQKGCKKILVLYTNFGKNRKPEKTNWVMHQYHLGQHEEEKEGELVVSKIFYQTQPRQCNWLDRTTTTTTTIDSTNVVAYDPNSRRDSGSGSCSSSKEVILLRDEVAAALSSYASGAAIDIQQLKSDHFSFTPFSKSFDEVGIGEASAVREAPTQGACEEIHEHLRPHHMAHDHHRQGRCILSPPLSPHLPSPTHPSFSTTIRSMSPE*
>HhNAC32
MEVEQKPKHCNIIQAPMEIPPQPLRCAPPNGGLVIVEPLEKEDPVMNCTGDNDNDNDDYLDSFPPGFRFCPLDEELVLYYLKKKVMNLPLPPNRIMEVNLYSYNPEILAEQHKQYGEKEWYFFTPRDKKYRNGTRPNRAAGDGFWKATGADREVLFDNRVIGYRKALVFYKGRPPRGDKTDWIMHEYRVNDPPSPSRERAGYNDMRLDDWVLCRIYKKLDKSGRSAQTKNEEQLPLVQNPEEPSDEMIVSEDMMDYNEYFNTMGGGYVDQSLVDECLRSLQPVFDDPFSPCYPTMYLNDRLGQDDVWSSVGNYELPAPVDVYVEPLGYAEPLVNMDWSTVNNNNNNNNNNNDRDRDKKNEKKKNKNGNPDEEDSMNAKTDRS*
>HhNAC33
MGVLTMETLPLGFRFRPTDEELINHYLRLKVNGRHSEVEVIPEIDVCKWEPWDLPGLSVIKSDDPEWFFFCPRDRKYPNGHRSNRATDKGYWKATGKDRTIKSKKSLIGMKKTLVFYKGRAPKGERTNWIMHEYRPTTKDLEGTGPGQSAFFLCKLFHKPEEKNDFEKDDEEEHPGYSLSPIKSSPDDTSSDLLQDTVSSETQVQKPDNFMHNSQVTGDSSCNSHMTSDAEDNVFEETMVEKFPLQGDNMNLFEPNFGGIDDRVFSPMNSHFFDDLPLIMDSPYANDFGHDQNGYQFQDGTSEQDLSFSLLDQALNKHDDLCLESNGQKRSFLGSGMLFSDSLFVSPEASYLKQNDVYSDADAKMLQQQYQSEIGAPKWFGGNIGNKESVQMQSSFQPN…
>HhNAC34
MGLRDIGATLPPGFRFYPSDEELVCHYLYKKIVNEEVLKGTLVEIDLHTCEPWQLPEVAKLNANEWYFFSFRDRKYATGFRTNRATTSGYWKATGKDRIVIDLITQEVVGMRKTLVFYMNRAPNGTKTAWIMHEFRLETPHMPPKEDWVLCRVFHKSKGGENNTEMSPHMMYETSTQTSMACGGYRQISYSLSTTPTHHQPHGQSLLNLLHSSQLKNNKNNSFSNHEVSSRVVHDDYEFLWDMNMEENSLEDHHVQGHGAADSNLEDIRFEIDNSMIVL*
>HhNAC35
MIENMNVVLEIGFRFLPPDEQIISFFLKNKMIGDHTSTRNIREIDLLKHEPWQLPALSLVQSTYQEWLFFYKLNKISEKRNDRLTNSGFWKSTGADRQVSYGGRVIGTKKTLVFHTGRTPRGDKTDWVMHEYRANPNFLPHNADNSYVVGYLRKTAAEKTENSISNVGQPSADFVASSSPKDAVGFTSTEVFHQPQSQSMDYAMALQMQMEDEGIFASNLSSSRGLHDLPSTSANINNGRIMIEDEGLSFEDLDFPIAMQMQMEDEGIFAHDLSPSRGSHDLPSTSATINNEQIIIEEEGLSFEDLDFPPSDELVDGRQNEWQLQFGTTDSFFQEHSNFEAEHIYGLDYRETEYAGHRRNIEPEWNNAWCDQIVHMTDGSHNGPSKGLNQMRMETGVHH…
>HhNAC36
MSGVSLPPGFRFHPTDEELVVYYLKNKINGRKIELEIIPEVDLYKCEPWDLPGRSFLPSKDMEWYFFSPRDRKYPNGSRTNRATKSGYWKATGKDRKVTSQIHAVGTKKTLVYYRGRAPHGTRTNWVMHEYRLDERECESASLGLQDAYSLCRVFKKTAIAPKVAGEHYQHVPASNHTACEHSSSLELYSEGKYEESSGFTIPVDTRLPSILGGSAIDICDADDVKWMQSLSQDVFGLTNTSFPNYGTLPYHPSKVDVALECARLQHRLALPPLEVEDYPHGGLITNYTHMPIGPIHKSRHETDILEEILSVAHVSQELMNPIAGHGDAWGASSSNNVNDFTFMTANEMSSPQYMHKPLEESSEERMVENLRWVGMSSKDLEQYGFMKENKILPIENIS…
>HhNAC37
MGRDSAASLAPGFRFHPTDEELVRYYLKRKILNKPSFDLISVIDIYRSEPWDLPDKSKLRSRDLEWYFFSALDRKYGNGSRTNRATERGYWKTTGKDRAIRFRERVVGMKKTLVYHKGRAPRGERTNWVMHEYRLTDEALQKDIQQDTFVLCRVFQKSGSGPKNGEQYGAPFIEEEWDDDEAVIVPGQHDVAVCEEAANDDAFVEVNDIDQNINPSENNIILPLNVHHGESSNHVEHSREYSEDEQKQSNIMSKNASHPSTFYYGESSNCVEHSMEVKEDYQKLTCMHATEGDSKPQHKLEVSETNATATNVKPVKDGYVFEPMENINSTHYVFEDSYLDVTDYLPSNDDELFLEANDFSNTIDPNSESFDIGKYLSFDDVDDQLLAFDYDQIVGSDIT…
>HhNAC38
MGVPETDPLAQLRLPPGFRFYPTDEELLVQYLCRKVAGHHFSLQIIGEIDLYKFDPWVLPSKAIFGEKEWYFFSPRDRKYPNGSRPNRVAGTGYWKATGTDKVIMTDGRKVGIKKTLVFYVGKAPKGTKTNWIMHEYRLLESSRKNGSSKLDDWVLCRIYKKNSSAQKSLSTRPTKEHSNNGSSSSSSSQLDDMLESFPELDDRFFALPRVNSLKTLQNDEDTGFQSLGCGNLDWASLAGLNSLPELVPIEQTQTQGIPSYGNDDLYVPTMPPRPSQMDMSTRKVGNSVEGEVQSGLRRTQRIDNSVLFQQNSSGLMTQNFSNSDDPYLFWYPNQPGRFRFRH*
>HhNAC39
MKNKKGYQIIRPIANEERFSNYRCYFLFCVAVGYYLWKKIFGITGYRFHPTDFELLHFYLHNKNLGRDSLVQAIAEVEDICGLEPWQLPGHSSIHSGDQVWYFFCRPSFKYQNSSRINRTTNEGYWKPTGKPRKIVARDMATEIGKKKTLVFYKGRVSDHDKIKTGWIMHEYELIATLPHQTTFLLCKLKRKFEKDEVSCIEECQSRHYWPPNLGNYIENNANETEAARCPTDKADPNKMLAQVEVLDDHEGLEHQSMELWNSCLISDMPNNGGSDHLPFDIGYLVAENAIPNNPSVCEIPIKQEAPQDQSGSNEQDSDIGSPVPADERSNQHNLTVDIDGHTIPSNSKDDLAENSVQMDFTSNTAGPLMDEVFENLEELAEVNLLVQGNSCGQELDDW…
>HhNAC40
MAPVSLPPGFRFHPTDEELIVYYLKRKINGRKIELEIIPEVDLYKCEPWDLPEKSLLPSKDLEWYFFSPRDRKYPNGSRTNRATKSGYWKATGKDRKVNSNTRAVGMKKTLVYYRGRAPHGSRTDWVMHEYRLDDRECESASVGLNDAYAVCRVFKKSATTTPKIIGEDYSTVNNQIQITSEHSYSSIDLYSEGRCEESSDFARPVDGCSSSILNGPSIDDISDARDVIWTQCLSQDALGLPNPSFSTYASMPYAPTKVDVALECARLQQQMSLPPLEVEDFPQAGVANYNVMMRTTPVMGKTQHETDISDEILSVAHASQQFINQDAWGDCSNNDHSFTFMNTTAVLCKHQNQVNDQMLFAQYTNKLPEESSTRTTVQGDRMVENLRWVEMSNKDLEQ…
>HhNAC41
MEKLNFVKDGVLRLPPGFRFHPTDEELVVQYLRRKVLAWPLPASIIPEVDVCKSDPWELPGDLEQERYFFSTREAKYPNGNRSNRATLSGYWKATGIDKKIMTCRGNQVVGMKKTLVFYRGKPPHGTRSDWIMHEYRLVSAEAADCNAPHKKNQTQSHVARVENWVLCRIFLKKRSGGGTKNDEDSNSNEEGVGKARKMKPVFYDFLTKERTDLNLAPSSSSSCSSGITQASNNGTDDHEESSSCNSFPYFRRIP*
>HhNAC42
MENISSFRNEDEQLELPHGFRFHPTDEELITHYLFKKVVNSLYSCIAIGEVDLNKCEPWDLPWRAKMGEKEWYFFCVRDRKYPTGLRTNRATDAGYWKATGKDKEIFKGKSLVGMKKTLVFYKGRAPKGGKTNWVMHEFRLEGQYSIYNLPKTAKNEWVICRVFQKSPNGKKIHISGLPPLMDSLPHNSEARTVAACETSNVTCFSDPMDDFKAPEEMIDSFDTSLLPSSSSSANSLQNSSYTANQINPNIGNLQYPDYFWVQDQSLLKMLTQSHGRQKSKPDIFQDSAEMIQDPFSAGAVDLGCFWNY*
>HhNAC43
MNLSINGQSQVPPGFRFHPTEEELLHYYLRKKVASEKIDLDVIPEIDLNKLEPWDLQEKCKIGSAPQNDWYFFSHKDKKYPTGTRRNRATAAGFWKATGRDKIINSGFTRVGLRKTLVFYKGRAPHGTKSDWIMHEYRLDDNITHDSDLSNHIGDSLGDDGWVVCRAFRKKNHPKSTPPPPIICSGNDEAIARIIQHMGKTCKTENPSFLDANKHATFTHMPGLEIPYLPSITNNSPLLDQEMIAIRSIDDMLIAESEPSSINQGNDGACDDHHNDWVTLDRFVASQLNGEAETGKQASCFSL*
>HhNAC44
MGVFLLNSLPIGFRFRPTDEELIDFYLRSKINGYKNDEIEVIREIDVCKCEPWDLPHLSAVKTQDPEWFFFCPIDRKYPTGSRLNRATEAGYWKATGKDRKIKSGSSLIGMKKTLVFYNGRAPRAKRTNWVMHEYRSTLDELDGTKPGQNAFVICRLFKKQDETIEDFNGDEVDRAVSSPVEPSVLEVPQDSPAVQGEAEKVFSTGETRFSGLPGEVVSKAVEPKHECDWDGYEAYGEMDQVADIVPAEADLLEETLNLFYDPMGVPLFSPLHNQIEAEEARWMFDHVGNGFNGVEFEHGTNENDAYISKFIDSIMNDSDDCYTDDAGSQKNSECETPTTMTFGKDGRSCSESDARDRQGQQGGSSRDRTRLCKSELHEDVNFSSTVPFSNVLNGDGEF…
>HhNAC45
MGVPETDPLAQLSLPPGFRFYPTDEELLVQYLCRKVAGHHFSLQIIGEIDLYKFDPWVLPSKALFGEKEWYFFSPRDRKYPNGSRPNRVAGTGYWKATGTDKIITSEGRKVGIKKSLVFYVGKAPKGTKTNWIMHEYRLIESSRKNGSSKLDEWVLCRIYKKKSSGRKSFASVSSREQSTNGSSSSCSSQLDNMLESLPELEDRSFGLPRMNWLKSLQNDEKTGFHNMGTGSLDWANLGGLNSVPELVPSGQTQAQTQSRVITSYGNNNVYVPRMPPTLCQMDTSTNKVGSSVEEEVESGVRTQRAENSGIFQQNWTVLNTNNSFSNSMDPYGFRYPTQMGGFELRQ*
>HhNAC46
MPEDMNLSINGQSQVPPGFRFHPTEEELLHYYLRKKVGYEKIDLDVIREVDLNKLEPWDIQEECKIGSTPQNDWYFFSHKDKKYPTGTRTNRATAAGFWKATGRDKIIYSSFRRIGLRKTLVFYKGRAPHGQKSDWIMHEYRLDDNNTLDFNASNPIGADSMAEEGWVVCRVFRKKNYLKTLESPKSCSSTSLDSKTQMLCSVNDGALDQIFMYMGKTCKMENDSLNNMNIPNTGNNHHLSMLVANNAGISDGLRESFMHLPRLESPTLPPFNQRKTFKSCFQSFDDMLTEACGGGGGDHLTVSSVENNNESINGVNDWATLDRLVASQLNGQVETTSKQPTCFSDPNAVFSLCHDDDIQLSHINLHRSNQNSQAYSNENDLWCLTNSSLPSSSSDPLC…
>HhNAC47
MTVLSLNSLPIGFRFQPTDKELINFYLRYKINGEKKDELGVIREIDVCKHEPWDLPDLSVIQSRDPEWFFFCPLDRKYPNGNRLNRATEAGYWKATGKDRQIKSGSSLIGMKKTLVFYAGRAPKGKRTSWVMHEYRTILIELDGTKPGQNPFVICRLFKKRDGSIEDINGDEVDHAASFPTEDMQSELEGPQDSPAVEGLAQKFPGSNGTCPGELPNDVVSNTVAPRLECNINGSNAYGVTSQVTEIVPAEVDPLGEALNYFYDPIVEPPDFKLFSPLHSQTEAEGATWMFGHVGNDICEAEFEHDTNENEASISDFLDSILNNSDDYYYSVDSGSWENSATKSESPKALATVKDGISCGEPDAQVAQILVSGSLGYMLGTETANGALLEIKATAQDCT…
>HhNAC48
MKHPHSSLPPGFRFHPTDEELILHYLMKKLSSSPFPVSIIADVDIYKFDPWDLPDKAVFGEKEWYFFSPRDRKYPNGARPNRAAGSGYWKATGTDKIIVTSSMVAGRDGVQHSNIGVKKALVFYKGKPPKGMKTNWIMHEYRLSQNPNSNYNNRPLMKSKDCSMRLDDWVLCRIYKKSHVLSSTAAAVAAAADDDRVQEEDEAEQFIQDALLPALESPSTNNNNSISLHPQKSCSFSNLLDATDYSMLSSFLADNQCNTTGYESSSIGFRNIEQPPAGGGDSRLLQTLPQLNSSVPSMGNKLKREYSSIEEDYLEPSKKHIGSCSNTSTGQSDVTQYNLLNHQFFNHSLLLNHNFQFQG*
>HhNAC49
MPPQRYSLSETPPLSGILLVRCHDIGTLLARCHIIPVFSQRDATSFMYSLSETPLDILSVRRHLILEQKERQETIKEITMEGEKGNEENLPPGFRFHPTDEELITFYLVNKISDANFTGRAIADVDLNKCEPWDLPGKAKMGEKEWYFFSLRDRKYPTGVRTNRATNTGYWKTTGKDKEIFNSRGTSELIGMKKTLVFYRGRAPRGEKTNWVMHEYRIHSKSSFRTNKQEEWVVCRVFQKSVGIKKFPSVSNHSRAAVNPYSLEIGGAGVIPMMQAENYHLSMGAELSRVLRGVPSCNANLPIQSQFNHPIPGGFTISGLNLNLGGPSTQPVMRPMQNPPPPPLLHQQDVTASLMTTATFGAENGYGAEITTHNANGPSNRYLSMDHCMDLDTYWPTY*
>HhNAC50
MQSKISSDLPPGFRFHPTDEELIVFYLRNQAKSKPCPASIIPEVDIYKFDPWQLPDFEDKAEFGENEWYFFTPRDRKYPNGVRPNRATVSGYWKATGTDKAIYSGSKYVGVKKALVFYGGKPTKGVKTDWIMHEYRLSDSRAQIRKQNGSMRLDDWVLCRIYKKKISGGGRVLEQKGEEPNTKTDMMRCWNDGSESQQVLEFPRTSSVPPLLDLDYMGPVSQLFGENTFNTSFEYFPNAVEETPYQYTDSGRLQVNGSGLLNQQVYMNPMQHQFQ*
>HhNAC51
MKGAVNLQKRIVSLLGLNFAQVRAIVEIKMMAGNGQLSVPPGFRFHPTDEELLYYYLRKKVSYEAIDLDVIREVDLNKLEPWDLKDKCRIGSGPQNEWYFFSHKDKKYPTGTRTNRATTAGFWKATGRDKAIHLSNSKKIGMRKTLVFYTGRAPHGQKTDWIMHEYRLEDDDSDVQEDGWVVCRVFKKKNHIRGNFQADFSTQEENFCHIKSVASSSQMETRHNNNNNNHHHLHTMYDQYSFDASMHLPQLFSPESSAVASSFISPLSLNSMDIECSRNLLRLTTSGGGGGGGGGCGLMQQDQMRYNGEWSFLDKLLTTQPLSVDHQAKYMSSSQLDVGSSTQKFPFQYPGCEAADTLKFPK*
>HhNAC52
MSQDMNLSINGQSQVPPGFRFHPTEEELLHYYLRKKVAYEKIDLDVIQEVDLNKLEPWDIQEKCRIGSTPQNDWYFFSHKDKKYPSGTRTNRATAAGFWKATGRDKIIYSGFKRIGLRKTLVFYKGRAPHGQKSDWIMHEYRLDDNTSHDSNASNPMGESVGEDGWVVCRVFRKKNYLKALESPKTSSSTCHDLKTQMVCSGGNDGVLDQILHYMGRTCKMENDSFSNINNIPNTSSNNRRMFVENNLGISDVFHERFMHLPRLESPTLPSLCYQSIDDMLTETEPGSIDQGCGNNELIHGVNNSVTLDRLVTSQLSGQVETSKQLSCFSDPNVVFSLCHDDDIQLSHLNLQRSNENSQVYGNDNDLWSMTKSSSSPSSLDPLCHLSV*
>HhNAC53
MNDVVQASVHRNKDDEEEDVPLPGFRFHPTDEELVGFYLRRKVDDQPLRIELIKQIDIYKFDPWDLPKTSSSVGDGESYFFCRRGRKYKNSTRPNRVTGSGFWKATGIDKPVYSHGDRRGPTAHTQACIGLKKTLMFYRGTAGKGTKTDWMMHEFRLPNDTNTDVSDPKSLPAEAEVWTICRIFKRNASQRKYTPDWREIAANRSSTATPSAQIQSVGSNIHENYIAFGSPIVPNCDEKPIFEGNINGRNQWHAEQLRLSQASSVASSSSFPNCPENNDFFSHANWDELKSVVEFAFDPFSL*
>HhNAC54
MGVLLLNSLPLGFRFRPTDEELIDFYLRSKINGDKTDEIEVIREIDVCKCEPWDLPHLSAVKSRDPEWFYFCPIDRKYPTGNRLNRATEAGYWKATGKDRKIKSGSSLIGMKKTLVFYNGRAPRGKRTNWVMHEYRTTLDELDGTKPGQNPFVICRLFKKQDETIEDINGDVSSPTEDTISVLEVPQDSPAVEGEVEKVFNTDEIRPFGLPGEVISKAVEPKLECNWDGYKACDEMNQVVDISPAEVDLLEEALNHFYDPMGEPVFSPLHNQIEAEQAPWMFDHVGNDFSGVEFQHDTNENDAYISNFLDSIMNNSDDCYSDDTGSQRNSECETLKAMTFSKDGGSCSESDEVAAVLLGTDTVNKGTPLGTTQDGAIPICMQDVNFSGTVPFYNVLNSD…
>HhNAC55
MNKSKLSSISSSDLIDPKLEELQLCGSKHCPGCGHKLEGKPDWLGLPAGVKFDPTDQELIEHLEAKVGDKHMKSHPLIDEFILTIEGEDGICYTHPEKLPGVTRDGLNRHFFHRPSKAYTTGTRKRRKIQTECDLQCGETRWHKTGKTRPVMVSGKQKGCKKILVLYTNFGKNRKPEKTNWVMHQYHLGQHEEEKEGELVVSKIFYQTQPRQCNWSDRTAAAASEGTNVVVADPNSRRDNVIRNCSSKEQLIPLREEVSGAGIAAAVALSGLAGATDIQHLKHDHLLSFSPFSKSFEEVGIGEASAARETSTQGTNQCQEIPEYHRRPNHMAHDNHLFHHHQPQQIATTAFHINRPSHPISTIISPPTHHHTSINLDEDSFHVSRIMLQNESFQQQQQN…
>HhNAC56
MSKSSNLGSVSSSDLIDAKLEEHQLCGSKHCPGCGHKLEGKPDWLGLPAGVKFDPNDQELIEHLEAKVEAKDMKSHPLIDEFIPTIEGEDGICYTHPEKLPGVTTDGLSRHFFHRPSKAYTTGTRKRRKVQTECDLQGGETRWHKTGKTRPVMVNGKQKGCKKILVLYTNFGKNRKPEKTNWVMHQYHLGQHEEEKEGELVVSKIFYQTQPRQCSWSDRTTTTTTVEATNAIANDPSSRRDSGSGSCSSSKEVIPLRDEVAGVAAALSSYASGATMDIQQLKSDHFSFNPFRKSFDEVGIGEASAAREAPAQGTCEEIPEHLRPHHMSHDHHQHHHHQQQQQRQQHHTHHQMAATAFHISRPSHPISTIISPPPLYHTSIILDDDSFHVSRIMLQNESF…
>HhNAC57
MDVWRKPNPCHMQQAPGEISSQSLHRASCSNGMVVFDGSTKEEPAAYRVGDVDNADDNYLDSFPPGFRFCPLDEELILYYLKKKVMNLPLPRNRITEVNLYSYNPEKLAEQHKQYGEKEWYFFTPRDKKYRNGTRPNRAAGDGFWKATGADREVKFNHCVIGYRKALVFYNGKPPRGDKSNWIMHEYRVNNPPLPRQERAGYNDMRLDDWVLCRIYKKLKRSGRTQAKTDVVVPVIQKPEETNGEIMALHGNEMMGCNEYFNPVNATLMDQSLVHGSWSDFQHIYNEQLSPYFPTTYLSEMSGQEDNLWISAGDVGFPSPLGVCVDSVEPWMNVDFSTDGDNHYDSKKQKNSDENSMAAEMETRG*
>HhNAC58
MAEAVGFRFFPTEEELVSFYLRNQLDGMRGDMHLVIPVLNIYDVEPRDLPKLAGDLCKGDTEQWFYFTPAQEEEARRGRPNRTTALGYWKAAGTPGYVYSSDDRVIGMKKTMVFYKGRVPCGRKTKWKMNEYRAIDPSAAAAPKLRHEFSLCRVYAVSGSGRAFDRRPVEPRNHGATTSKRAAVMMEITSSWGTSHSGSDRCNPAEASEEDDIWEFVKYLDQLT*
>HhNAC59
MDVRHENDRVEEIMLPGFRFHPTDEELVGFYLKRKVQQQPLSMELIKQLDIYKYDPWDLPKLATTGEKEWYFYCPRDRKYRNSARPNRVTGAGFWKATGTDRPIYSSEGSKCIGLKKSLVFYKGRAAKGVKTDWMMHEFRLPSLADSVPPKRFLDKTIPATDSWAICRIFKKTNSTAQRALSNSWVSPIPETSSLSAMPNIPLSEKTSLNLNADLLQTSNGVFPTLDFVPYKPITHMSNGDLTSVITSLDHTPSASKSSVDVTSMLLNMSSSMLEDHYRKASDSLHFGRGYSGTTTLPQEMQGNNMMSNGDHESSLFKSLNISHGDHDHWDHTVRSINGLPFGLPLPMDIMGDAWKPSLAWDSSCPSEMSTSFCSTKCYT*
>HhNAC60
MDTQLPPGYRFHPTDEELITYYLLKKVLDSSFTGRAIAEVDLNKSEPWELPGKAKMGEKEWYFFSLRDRKYPTGLRTNRATEAGYWKATGKDREIYSSKTFALVGMKKTLVFYRGRAPKGEKSNWVMHEYRLEGKLAYHYLSRSSKDEWVISRVFQKSGSANGATSSTGGGAKKNRMSGSIALYHEPSSPSSVSLPPLLDPAATAIATTDRDSFSIESYAESEHVSCFSTVAAATAAYTTTTTGPSAFHPGFDQGLPSPPQTINTTFDPITKYSGNAGASVFPTLRSLEENLQLPFFFSQPTMCHRHFTVAHLSTGGISPIMLTMVQVVALTTCQSVQRSLIACGLTKLRNFHLWCWNFHVIISNCAVIRC*
>HhNAC61
MKHPQSSLPPGFRFHPTDEELILHYLKKKLSSSPFPVSIIADVDIYKFNPWDLPDKAAFGEKEWYFFSPRDRKYPNGARPNRAAASGYWKATGTDKVIVTSSMADERGEVQENIGVKKALVFYKGKPPKGIKTNWIMHEYRLADNPNSNFNNRPLKSKDSSMRLDDWVLCRIYKKTNALSSTAAASAATSDQDQEEEEEEAERFIKDALLPAAIKSPPTNNALQPQKSRSFSNLLDATDYLFLSSLLADNQCNGSGYEPSSFTFSNIEQPLVSNYTTNGNTTPYISSISSNSSSMVVEKLPQLSSPVPNMENKLKRQYSNIDEDYLLNPSKKPCSYSNSSNQTDMTHYNFLNQTLFNQSLLQSPHIQFQG*
>HhNAC62
MGTQNFVVSGGIKMPIGFRFRPTDEELVVNYLKRKALGLPLPASIISEFDVLQTDPWSLPGELNEKRYFFSSRYGDESSKKRQRVAGCGYWKPIGKEKPILASGTNQVVGMRKALIFCQRKRSNKTNTRWFLHQYRLVGSVATFDPNSTQVKRELDGDWSVFRVFQRKRKVKEQGVKKPSCIDFTVEDSSMFGPPQPTSPSSSEITEVSFNGLDEEESSGAMLTSYSNLCIRK*
>HhNAC63
MESCVPPGFRFHPTDEELVGYYLRKKVASKKIDLDVIRDIELYRIEPWDLQERCRIGYEEQNEWYFFSHKDKKYPTGTRTNRATMAGFWKATGRDKAVYDKSKLIGMRKTLVFYKGRAPTGQKTDWIMHEYRLESDENGPPQASIYEEGWVVCRAFKKRTSTTGQNKNIEQWNSGYFYDEARGIGSTIVDPIDYIPRRQPQNFLPPNILCKQEIEADNLNFVHCDQFVQLPQLESPSLPLLKRPNSISLISENSNKYHEKEEEYQQQQQKKNNLLCDNSKKVTDWRSLDKFVASQLSQEIRYGGDEGVSSFEANNDSNLDMALLFSSNGGEEGNYTLNEFLNPSPDCDIGICVFDK*
>HhNAC64
MDEKSDVDKVDDVMLPGFRFHPTDEELVGFYLKKKIQRKTLPIELIKQVDIYKYEPWDLPKLAASGEKEWYFYCPRDRKYRNSARPNRVTGAGFWKATGTDRPIYSSDGAKCIGLKKSLVFYRGRAAKGMKTDWMMHEFRLPPMSDSRPLSKKILDRTVPENDEWAICRIFRRTSSVAQRALSHTWMSSLPSDVLHRGALCTTEIGSTMPLGSNGELLQGCTLYSITSLSELWIGLPQEMQGNGGVTESEEGTTKNSDSISDYNHLSMGFPFRLSPTMADSWKPDLPWGSPQCPSEMSTTYSNDKCYT*
>HhNAC65
MGRDKATSLAPGFRFHPTDEELVRYYLKRKILNKPSFDLISVIDIYRSEPWDLPDKSKLKSRDLEWYFFSALDKKSGNGSRTNRATERGYWKTTGKDRAIRLRERVVGMKKTLVYHKGRAPRGERTSWVMHEYRLSDEAVEKDIQQDAFVLCRVFQKSGSGPKNGEQYGAPFVEEEWEDDEAVIVPGQHDVAVDEEAAGDDAFVEVNDIDQNLDIGVYNGEESRNHMDHSREFSEDNQKLSDNTFENALLPPSFYYGESSNCVENSFEVKEEPNATAIDVKPIKDEYVLEPIENIHSDYVLEDPYQDVTDYLPTKDELFLEANDFSNPIDPDSDLFDIDDYLSFDDADEQLLAFDYDQIVGSGIPVSGQEPLNQMRTNEGTEQGLNASKHIEEHDNSEA…
>HhNAC66
MLNRQYSNFPLIDIGGGGGGGGGSSRANSLFHLPPGCGFYPSDDELLKHYLTGKNSSLPADRADAYGYDLIGELNLYDYEPSDLPKGACFVHGYRGRKRHWFCYTESKGGRGRRRRAKGGFWWKIGKVRDVFDGGSAALGTRTKFVFYEVDSVKAAVRTPWIMYEYALLHHPKATFVLCRVFARSRARNSVSENVLSCAEDTVSVLPHIGIQRDEFLRPDTLEADFNGDDFNKELDDPIATGPVSVASFEFPSVIPAYMSNDLVGSRLTTNELLSIIEEDFIELDDLS*
>HhNAC67
MKKFDAVAWLLRQALLSIKLTVKKILVCWCLTSGEDGGTRHQLCDGNQTISRRTGDMTWCNNPDDTGTLSSVTAAATKEPSVAIAATSAVPYPKPHEISTIICPSCGYNLPYQDQTGIHDLPGLPAGVKFDPTDQEILEHLEAKVISDLRKLHPLLDEFIPTLEGENGICYTHPEKLPGVSKNGQIRHFFHRPSKAYTTGTRKRRKVHTDEDGSETRWHKTGKTRAVLVGGIMKGFKKILVLYTSYGRQRKPEKTNWVMHQYHLGNNEEEKDGELVVSKVFYQTQPRQCGPSSSDKYTLDRKLKNRSRHQSPTMAPRRSSSAGFVEYSNPPFASYGDGGSHHLNRESPPQLIPNLVVQGDGASFIRLTSDTSKGRLERK*
>HhNAC68
MGRSWLVDSRSIAKKVKNASLSSSIAITDCGANRECPNCHYRIDNSDVIAQWPGLPVGVKFDPSDAELLDHLAAKCGVGDSKQHQFIDEFIPTLEECEGICYTHPENLPGAKKDGSSIHFFHRTINAYATGQRKRRKIHNQDNTNEEHVRWHKTGKTKPVIEDGVHKGWKKIMVLYKSSKRGCKPEKSNWVMHQYHLGDEEEEHDGEYVVSKISCQQQKQNEKNDDSPITEEPDNLIRTSPRTPKTTTPNPPRPCKYDDIEENMHQEAKFAVEGSHLPKDSVQCKDNLDCQAWLAGESQAAENYDFNGLDDFLLCNELLDSSSLLTSSVKNRVSNAECTNEMKGNKDVACGISELENLEFDTPPDVPLAVSFFSYIDSFSSRDFIMQLSYIDFAAGSTI…
>HhNAC69
MGGASLPPGFRFHPTDEELIGYYLKRKTEGLEIELEVVPVIDLYKFDPWELPEKSFLPKRDLEWFFFCLRDRKYPNGSRTNRATKAGYWKATGKDRKVVCQSVVTGYRKTLVFHRGRAPLGDRTDWVMHEYRLSDEPQASTNQGAFALCRVMKRNESKASGGHGAPKAIKVGTGSTNMELTSTRVCNEPLSTFGDISCQTSYPNSENHYSSPITSPAHEVTHVPPFQPASLDIDPASVWLSHDLILDSSKDYPHICETAAQCFPHYELPSSLTPWQQYEHTNFSPDSLYSNFGETEHVNDLGLIGHANNMGFYGSEGYDQSGSFNNMNPS*
>HhNAC70
MESTDSSSGSQQPNLPPGFRFHPTDEELVVHYLKKKASSDPLPVSIIAEVDLYKFDPWELPAKATFGEQEWYFFSPRDRKYPNGVRPNRAATSGYWKATGTDKPVLTSGGTQKVGVKKALVFYGGKPPKGIKTSWIMHEYRLADNKSNNRPPGYDFGNKKNSLRLDDWVLCRIYKKNSMHRPFDHDRDNSIDDMFGPIHPSIPIGSQNNPRFQFSTKGTSFGTLLEHQEHSLFDGMLGSGDGVNNGSMSMINPFRRNLPLPLPLPLPLPSPVWTDETGAEPSTGKRFHGESDDGSMEKMDGNGSIATLLSQLPQSAPEQQQQTMMGSMEDGIYRPPFQLPGVNWYS*
>HhNAC71
MNKSNLSSISSSDLIDAKLEEHQLCGSKHCPGCGYKLEGKPDWLGLPAGVKFDPTDQELIEHLEAKVEDKDMKSHPLIDEFIPTIEGEDGICYTHPEKLPGVTRDGLSRHFFHRPSKAYTTGTRKRRKIQTECDLQGGETRWHKTGKTRPVMVSGKQKGCKKILVLYTNFGKNRKPEKTNWVMHQYHLGQHEEEKEGELVVSKIFYQTQPRQCNWSDRTAAAAVEGTNVVVVDPNSRRDSAIRSCSSKEQLIPIREEVSEAGVAAAVALSSLAGAMDIQHLKPDHLLSFSPFGKRFDEVGIGEASAARETPTQGTSQEIPEHHRGPNHMAHDHHLFHHHDQQQQTATTAFQINRLSHPISAIISPPPLHHTSIILDEDSFHVSRIMLQNESFQQQQQQQ…
>HhNAC72
MTNIGEEDDKMDLPPGFRFHPTDEELIYQYLYKKVLGINFSSIAIGEVDLNKSEPWELPWKAKMGEKEWYFFCVRDIKYPTGLRANRATNSGYWKATGKDREIYRGKSLVGMKKTLVFYKGRAPKGVKTNWVMHEYRLEGHFSVHNLPEADKNEWVICRVFHKGSDGRTPHISGLVKACSFNNPAGLPPLMDSSPYINSSKTQPVVAEPPYMPCFSNPMQQNTVDRNSDNNHVLQVPSIPSLVSPQFLVSSSSPEISYVVSNQEIGKKPLDAPSSSAGRVDLDCFWHY*
>HhNAC73
MNNLSLNGPRKLPPGFRFQPTDEELVFQYLKCKVFSYPLPASIIPDLNFCNFEPWDLPVGMEDERYFFSTKEAKYRTGNRINRATASGYWKATGSDKQIISRRNQVAGMRKTLVFHLGKPPHGSRTDWIMHEYRLVTVSNKDFDSLRANNPLNQASLSNYLSHEMEKWVLCHVFLKKTSKNSNDEEEKMQSFCNNNNNNNNNNNNNNNNNNNNNEKVKKPKALVHKIKPKLYDFMGENDGITAESSASSSSSSSSSSSWSSNITEVSSACSRQY*
>HhNAC74
MGKNTLAPGFRFHPTDVELIMYYLKRKILGKKFRVNPIAEVDIYKYAPWDLPDMSCLKTGDLKWHFYCPILKKYGRGDRVNRATVYGYWKATGKDRAVKYNDEVVGMIKTLVFHLGKAPRGDRTDWLMHEYRLEGKNLAGRGIVQDSYMLYAVFKKDGMGPKNGAQYGAPFKEEEWSDDDDDDDDDDETNLPGTSSLCGTSTVAVASASCVPESLCVGPTVDSSGVHTQPLVGHANDDVNCTTVTDADADADADAGAYTAPTCVDTPEGPMVAVADSVPASLEAPQLTLVPQYQEPNDNNIVSMLDAFTEDDGQMICDFTGSFIEAPKVCEEDDILSMLAAFTEVDNSFNWCL*
>HhNAC75
MFCKRTHTYIYRLLYILYWAHNNWNHLVLSSHLISSPFRMPENMSISVNGQSQVPPGFRFHPTEEELLQYYLRKKVSYEKIDLDVIRDVDLNKLEPWDIQESCKIGTTPQNDWYFFSHKDKKYPTGTRTNRATASGFWKATGRDKVIYSNCGRIGMRKTLVFYKGRAPRGQKSDWIMHEYRLDDNIVETTVSNAMEEGIQQEEGWVVCRIFKKKNHHKTLDNPISSSLSSESRNHMFGSCNEGDLEQILEHMRRNCNEDDMANNSSRFIMPIETAISNGYQHSFIKLPSLESPNSTSSQNCYQPMVMDTEGSITNQVSGDLNSVYRNESRLTNWAALDRLVASQLNGQTETTRQWACFNDTSMAYGNASTDHQQHDLQLPGVRYNSEIDLWGFTRS*
>HhNAC76
MRNKKGYHISRPIANEERFSNYYCYYLFWVAVGYYLWKKILSITGYRFHPTDFELLHFYLHNKNLGRDSLVEAIAEVDDICGFEPWQLPGHSNIHSGDQVWYFFYRPSFKYQNSLRINRTTNEGYWKPTGKPRKIMARDMKTEIGKKKTLVFYKGRVSDRNKIKTGWIMHEYELTVAFPNQTTFVLCKLKRKFGNDEVSCIEECQSNHYLPPNLGNYIENNESEVEAARCLTDKADPNKMLEQVKVLDDHEGLEYLVIPNHPSVTEIPIVQEVPQDQSGTNEQDSNLGNLVPADERSNQHDLVVDNEGSTMPSNSRTDTAEDSVQIDLSNTAEPSSDDIFAALEALPEANCFVQGNSFGEMFDDGISEDQQIPEVFGNPSSINSEQHIAAADGGHSLSC…
>HhNAC77
MGLRDIGATLPPGFRFFPSDEELVCHYLYKKIVNEPVLKGTLVEIDLHTCEPWQLPEVAKLNANEWYFFSFRDRKYATGFRTNRATISGYWKATGKDRMVVDPKTEMVVGMRKTLVFYRNRAPNGIKTGWIMHEFRLQAPHMPPKEEWVLCRVFQKSKEENNTKLSSALMLETSSYDAPSLTHPTTHQQISSLSTTTPTYQSQCLLNLLQYNSHQENNSNEVTSKVDDGYDDFLWDMEENSLGSFRYVLV*
>HhNAC78
MENLPPGFRFHPTDEELITYYLSRKVADISFTSKAIVDVDLNKCEPWDLPAKASMGEKEWYFFSLRDRKYPTGLRTNRATEAGYWKTTGKDKEIFREGAILVGMKKTLVFYKGRAPKGEKSNWVMHEYRLENKNPFKATKEEWVVCRVFQKSAAVKKPQPSSSSQPSLGSPCDANSIVNEFGVVELPNLNINANPSSGFSHIANPGYSNTAANHGHMNAMNLNLDFGAASLSSSLSWPSSILSPNLSMNSFLLKALQLRNYQPRDVTAMDYSILSSTQGTNIPPFATDLASNFQGASSSSKVVAPMPQQQQQQQQQQQQQQEQPFNMDSMW*
>HhNAC79
MGDHRNVNLPPGFRFYPTDEELVVHFLQRKAALLPCHPDVIPDLELYPYDPWELDGKALGEGNQWYFYSRRTPNRSTGNGYWKPMGIDEPVVNSNSSKKVGMKKYFVFYIGESGPAGVKTNWIMQEYRLSDSDSGSSSSSKRRGGHSKIVSILCSLDYSKWVVCRVYERNCSEEEEDDGTELSCLDEVFLSLDDLDEISLPN*
>HhNAC80
MASRSAIQITDTNCRANRECPNCHYRVDNGDVSSNPSVSPPWWSGLPTGVKFDPSDVELLKHLAAKCGVGGSSPHPRIDNFIPTLEEDQGICYTHPEYLPGAKKDGSSIHFFHRITNAYATGRRKRRRIQNQYSMSDEFSWHKTGKTKPVIENGVHKGWKKIMVLYKRSNRVCKSEKSNWVMHQYHLGGEEEEHDWEYVVSKILYRQPKQSKKSDVSISIEEPKNSSTRGSLSIPKTITPNPTRPGKSMMYEDDIDEDIHQAFANFETSGVDNSVYVPGTTEVSTGNNNDMCTYGTSELENLGFDTPPEVLLSDLQFGPQDSTLSWLDQL*
>HhNAC81
MSFLYLSGLINAFNFQWPLLDTATSHLAAEERQNLLKKDMNNLSLNGLRKLPPGFRFQPTDEELVFQYLKCKVFSYPLTASIIPDINVCNFDPWDLPGDMEDGRYFFSTKEAKYRTGNRINRATASGYWKATGSDKQIISRRNQVAGMRKTLVFHMGKPPHGSRTDWIMHEYRLVTNYLNHEMEKWVLCHVFLKKTSDCNNNNDEKVTKPKALVHKIKLKLFDFMRENDDIIADSSSSSSSSSSSWSSNITEVSSRACSRQY*
>HhNAC82
MTSIGEKDDKMDLPPGFRFHPTDEELIYQYLYKKALGVNFSSIAIGEVDLNKSEPWELPWKAKMGEKEWYLFCIRDRKYPTGLRANRATNSGYWKATGKDKEIYRGKSLVGMKKTLVFYKGRAPKGVKTNWVMHEYRLEGHFSIHNLPTTAQNEWVICRVFQKGPDGKNSFNNHFDPAGLPPLTDSSPYINSSKTKPVVAESPYVPCFSNPLQQNTVDPRNFDDDHVPKVPSNPSLVSPQPPVPGSFYGGDFRSPVSVSVREQSMLRAAIGNHGSNLETGKKPFDDREAPSSSVGRVDLDYFWH*
>HhNAC83
MNLSINGQSQVPPGFRFHPTEEELLHYYLRKKLALEKIDLDVIPEVDLNKLEPWDIQEKCKIGSTPQNDWYFFSHKDKKYPSGTRTNRATAAGFWKATGRDKIIYSGFTRIGLRKTLVFYKGRAPHGKKSDWIMHEYRLDDIGHDSDGSNPIGVSMGEDGWVVCRVFRKKNLPKSISPPPIVCSGNDEAVDRILQHMGKTWEMENPSFLDANNATFTHMPGLESPTLLSVPNNTPLLDQEMIIEPRSRSIDDTLITGTEQSLINQGNYGACFDHHNDWVTLDRFVASQLNCGVETGKQVTCFSDPSAVFSLCHHDGVQLWDISLQRSNQNSQVHGYENELWSLTK*
>HhNAC84
MGVLLLNSLPIGFRFRPTDEELIDYYLRSKINGNKNDEIEVIREIDVCKCEPWDLPHLSAVKTQDPEWFFFCPIDRKYPTGNRLNRATEAGYWKATGKDRKIKSGFSLIGMKKTLVFYNGRAPRAKRTNWVMHEYRTTLDELDGTKPGQNAFVICRLFKKQDETVEDFNGDEVDPAVSSPTEHMLSVLEVPQVSPAVEGEAEKCNWDGYKAYDEMDQVADITPAEVDLLEEALDLFYDPMGVPLFSPLHNQIDLEQAPWLFDHVGNGFGGVEFEHGTNENDAYISNFIDSIMNDSDGCYGDDAGSLKNSECETPKTMDFGKDGRSCGESDGEATEVLHSMFFPPFKIKNFPLEQLGTDKVNRGTPLGTLQDCANMICMQDVNFSSTVPFSNVLNSDGEF…
>HhNAC85
MPENMSISVNGQSQVPPGFRFHPTEEELLQYYLRKKVSYETIDLDVIREVDLNKLEPWDIQERCKIGTTPQNDWYFFSHKDRKYPTGTRTNRATAAGFWKATGRDKVIYSNRRRIGMRKTLVFYKGRAPHGQKSHWIMHEYRLDDNIVETNVSNAMGEGNQEEGWVVCRVFKKKNHHKTIENPISSSMGEKTRNHMFSTSIRNEGALEHILEYMGRTCKEDGEANHGTAARLPPQPMEISINNNGYPDSFTKLPSLDSPNSTSSQNCYQIMMTENEGSLINQVGGGGESGDLTSIYHHNDSGLTNWAALDRLLASHLNGGQTETSRQLACFNDQPMAATYCNNTITIDNQDLQVPAVRSSSSTSTNRAYHETQYHYNEMDMWSFTRASSSSLSSSDPLC…
>HhNAC86
MKGELELPPGFRFHPTDEELVNHYLCRKCASQPIAVPIIADVDIYKFDPWQLPDMALYGEKEWYFFSPRDRKYPNGSRPNRAAGTGYWKATGADKPIQKPKTPGIKKALVFYAGKAPRGVKTNWIMHEYRLANVDRSPGKNKNNLRLDDWVLCRIYNKKGSIEKHFPSEQKWSSFSEMEDQKPSIIMHAQNMTPISQQQQPSSMSVMNDEVLQTNASDSVPRLHTDSSSSEQVLSPEVPWEKEVQSQPKWNELQLSNDGLDFGFNYMDGGFQDDPFASQVQYQMEQLSPLQDMFMYLQKPFF*
>HhNAC87
MGRDSATSLAPGFRFHPTDEELVRYYLKRKILNKPSVDLISVIDIYRSEPWDLPDKSKLKSRDLEWYFFSALDKKYGNGSRTNRATERGYWKTTGKDRAIRFRERAVGMKKTLVYHKGRAPRGERSNWVMHEYRLTDEALEKDIQQDAFVLCRVFQKSGSGPKNGEQYGAPFIEEEWGDDEAVLVSGQHDVASYEEAANDDAFFEANDMDQNLDVGNLSESNITLPSNVFYGETSNCVEHSVEFKEDYQKPTCMHITEDDLKSQHKLEVFDLPEPIATVANVKPIKDEYVFEPIEGINSNNYVLEDPYQDVTDYLPTNDDELFLEANDFSNHIDPNSEDFDIGEYLSFDDADDQLLAFDWDQILGCDITVSGQEPLTQTHTNEGIEQEPSANKHIEHGN…
>HhNAC88
MGRETSLTADPGPTAASTATEKAAAAKTESSATALAPGFRFHPTDEELVSYYLKRKVLNKPFRVKAIGEVDIYKYKPWELSDKARLKTRDQEWYFFSSLDKKYGNGGRMNRATNQGYWKATGKDREVRHNSHLIGMKKTLVFHRGKAPDGLRTNWVMHEYRLVEEELERIGALQGYVLCRVIHKNNIGPPNGNRYAPFIESEWDDDSASLIPGVETKDDDIAVNDSIAGNDVAAAENAVIGSNGVRRIGSKQDIQYLDEDAPPSDEVSRELADERTDDRTLSPPCKVNRSDDCLQLCMHNQESPLSLSRYKRSWHDDSSPNHANISENSTRTRGRFSSTTTTAAATTTTMSPSSKTKTAISALLEFSSIDSIEPKENPCVLPPPKHITSSQDAVVPPGC…
>HhNAC89
MGLRDIGATLPPGFRFYPSDEELVCHYLYKKIANEDVLKGTLVEIDLHTCEPWQLPEAAKLNANEWYFFSFRDRKYATGFRTNRATTSGYWKATGKDRTVADPRTQEIVGMRKTLVFYRNRAPNGIKTGWIMHEFRLETPHMPPKEDWVLCRVFHKSKGGENSNRLSSPMMLEPSIHAPSLTDQTTMAYGYHQQINSLPTKPPPHQTHGQGLLNLLQHNSHPQENNSSNDNNNNHCSNEVSSKVDDDYEFLWDMNMDENSLGDHHELIHGVASDSDAMRFEIDNSMIFL*
>HhNAC90
MNTVVKGFRFHPTDEELMEFLQIKTSAPDSLLQVIDEVPDFCQWEPWQLAESSQLQTGDRLWYFIYSPKYKYRNSKRINRTTQEGYWKPTGNARKVVHPETERVIGTKKTLVFYKGQCNDNKIKTCWVMHEYELKADPSSIDTDQKTFNLCKLKKRVDVSSTNAGQSGQHSDGYGDRNRSGNVESYAGERSNQHNMITEDVVSDFSSTVVNPISEDANPKDTLHVKAVSKESNGPNGNDGAQKLYSTVEKDGKSCSSVLTNVDESVTLERSNEHNGVAAVEGFGVPSGFDYLANDNLNLKDFLYDYGLSCDELLEKPEATDNSNWIQDQSNTNMEEFLNSFLVDYDEAYRHEENRQQCLPAENEAFGLPCIGVIESSDSTEKPGKRPRLLHDVHVETTE…
>HhNAC91
MVRFLKSSEFDAATTISMESSTVPPGFRFHPTDEELVGYYLSKKVASQKIDLDVIGDIDLYRIEPLDLQDRCRIRYEEQKEWYFFSHKDKKYPTGTRTNRATMAGFWKATGRDKAVYDNKSKLIGMRKTLVFYQGRAPNGKKTDWIMHEYRLESDENGPPQARTCLERRLPPKKKSRKLLEEGWVVCRAFKKRATGGQAKSIGGRWDSSYFHDEPSGLSSLVDSMEYMSRRQPESVLPLCKQETTEADNLNNFVYSDQFIELPQLESPSLPLMNKPSSTSIVSENNNINYEAEEEEEDEKRMCNNNSKKVTDWRALDKFVASQLSHEDRYHNQQGGSISSFDAYNCSNSDMASLLLQSSREEGNKLRELLSSSSDILEYAYLIHETQ*
>HhNAC92
MKGELELPPGFRFHPTDDELVNHYLCRKCASQSIAVPIIAEIDLYKFDPWQLPDMALYGEKEWYFFSPRDRKYPNGCRPNRAAGTGYWKATGADKPIGNPKTLGIKKALVFYAGKAPHGVKTNWIMHEYRLANVDRSAGKKNNNLRLDDWVLCRIYNKKGSIEKHFPSEQKWSSSSYPEMEDQKPNILMHGQNMVAVSQQQRPSSMSMMNDDLIQTDASDSVPRLHTDSSSSGQVLSPEVTWEKEVQSQPKWNELQLSNNGLDFGLSYMDGGFQDDPFASQVQYQMEQLSPLQDMFMYLQKPFERGMNQGAGVQNNFMLDI*
>HhNAC93
MEYGCLVNQLPPGFQFCPTDEELVLHFLYPKSLLVPCYPNIIPELDLHLLHPWELDGKALLSGKRYFFFSQMMENRVLEKGYWKQLGMEEPILGAGSGKKVGVKKLLEFYIGEAPFGIKTNWLMQEYHLCNCNWGSALSSHYYKTKGQKKVVGNCLMNNKWVVCKVEEKKGNAQSLSYSDNDESELSCLDEVFLSLDDDLDDISSSETDLSNTIC*
>HhNAC94
MTWCKNTVDDRALEVVTSAAASKEPTVAAATAAAAAPEAVASVSKINETATITCPSCGHDVMPYQDQTGIHDLPGLPAGVKFDPTDQEILEHLEAKVILDKRKLHPLIDEFIPTLEGEEGICYTHPEGLPGVSKDGQIRHFFHRPSKAYTTGTRKRRKVHTDDEDGSETRWHKTGKTRLVSAGGTVKGFKKILVLYTNYGRRRKPEKTNWVIHQYHLGNTEDEKDGELVVSKSRGGLVEYYNQPFVSFDHGSHHYRENPPQIIPSFAVQGDGSSYFRLASGASKGKGRSV*
>HhNAC95
MEGGLFSSLPAGYRFKPRDEELVDFYLKRKIYNRPLPPNIFRDVDLYNYDPHTLTAMNDNASSNGVVTEWYFFTPRDRRHPNGKWPIRTAGDGYWKATGTAKPVITRGQEIGTKRSLVFFRGKSFGGEKTDWLMHKVYKKKEQRTKRGTPLAEAQVLRDGISPDGLKTLMPQHTCSMPMESFGSMLGQNPASLDPQEVVSDNGNFIPMPTPLESMPPPQQFSGVNTSNNWFGLDTTQEEGDIGAVVGQGEVPILGNGIAPIAQYQEFDAAGSLKMPLLQRQLSGVNQSQPLQQQQLSIFDQSLRLPEQQFSGVNHSNDWIGLDTAQVGGVKGEGQMRGNGIAPIVQYQELDAGSLNVPMPTSSKCRSCSNNSFRVSVKVAWSAVVYYIWEERNHRQFRD…
>HhNAC96
MEGGFFNSLPAGYRFKPRDEELVDFYLKRKIYNRPLPPNIFRDVDLYNYDPHTLTAMNDNASSNGIVTEWYFFTPRDRRHPNGKRPIRTAGDGYWKATGKAKPVITRGEEIGTKRSLVFFRGKSSGGEKTDWLMHEYVLIKAPQRQRLSSQDMQLDDWVLCRVYKKKERRTKSGTPVEEAQVLRDGISSDGLRTLMPQHTCSMPMESFGSMLGQNAASFDPQEAAFGNGNFIPMPTPLESMPLPQQFSGVNTSNDWFGLDTTQEEGDIGAVVDQGEVQILGNEIAPIVQYQEFDDAGSSKMPLLQGQLSGVNQSQPLQQQQLSSFGRSVQLAEQQFSVVNHSNDWFGLDTTQEGGVIGEGQMRGNGTAAIVPYKELDSGSMNMPMPHQQQLPQLQQQQL…
>HhNAC97
MEGGFFSSLPAGYRFKPRDEELVDFYLKRKIYNRPLPPNIFRDVDLYKYDPHTLTAMNDNASSNGVVTEWYFFTPRDRRHPNGKRPIRTAGDGYWKATGIAKPVVSRGEKIGSKRSLVFFRGKSSEGEKTDWLMHEYVLTKAPQRHRLSSQNMQLDDLVLCRVYKKKKQRTKPGTPIEETTSDTESEAQVLGDGISPDRLNTLMPQHTCSMRMLRQYPESFGSMLGQNPASFDPQDAVSNNVNLIPKPTPFTSIPPPQQFSSVNPNNDWFGLDTTQEEGDIGAVVCQGGFQMLGNGVAPIVQYQEFDAAGSLTMQVPPLQLQLSGTNQSQPLQQQQLSGVNPSNDWFCLDTTQEEGDIGAVALQSEVQMLGNGIAPVFQYQEFDAGFLNMPIPHQQQVP…
>HhNAC98
MASDQYMARIPPGFQFVPTDHELIEHYLSRKARREPLPCDEDIHDCEICGDKEPWRLFGETTFETCYVFTKLRKKGKGKRMDRTAGSGTWKGQRTDPVMDSEKNHVGDRKLFVFAVKGGSKDDEEGRWIMHEFSLLGYCFLIRAGHSVDDWVLYRIYNKNNTIRSLKHGKDDSEDDMLGTIPASASIGSQHNAEYQLSTEGDSPFDATMGCDGINNDLVPDQLGYSDLSMVNPLKRTLLGFSASKTKPLGLGRARDSVGISLMVDIWRLPHCLA*
>HhNAC99
MASDQYMARIPPGFRFVPTDYELIEYYLSRKARGEPLPFDEDIHDCEIYGDKEPWKLFGETTFKTCYVFTKLRKKGKGRRIDRTAGSGTWKGQRTNPVIDSEKNHVGDRKLFVFEVKGGSKDDEKGHWIMHEFSLINDGQADDWVLCRIYNKNNTNRSLEHGKDDSEDDLLGTIPASASIGSQHKVEYQLSTEGDSLFDAMMGCGGINNDLVPDQLGYSDLSMVNPLKRTLPSLYCIEDETTWPRTSKRFCGNSIDGGCLEIATLPSQLPPSLPLQQQGMLWSTGDGISAFHMNF*
>HhNAC100
MQTIATNNIMTFHMTNIPVGFRFEPTEEELLRCYLSQKVKGEPLPCDVIRDCDIYDKEPWKIFGQTSSKTFYIFSKLKKKSERRIDRTAGCGTWKGQRTEDVKDFENNLIGFRKLFVFTVTGSNSGGKGHWLMREFSLRDDKHCDYALCAIKNTEGITGEDDDEEPPLKRARITSLDASPTLPSPAASPTLPSPAAPITSNPDSEFRGAFTGEEIDDMIDFMKNNEYVLEDVTEEDGDDEQIQTPIQNSGVQTPREGCKGQTEGSDVTLHTMRLVRARMDFGWKWRSRIRECVLESLHSMFDKAEKISAIRGRWCGVQCCKVRILEVMSFACRSMELLFKRLVAARYV*
>HhNAC101
MMNTVKGFRFHPTDEELIEFLQAKTYDRDSLVQVIDQVPDICQSEPWQLAESSNLQTGDRLWYFIYSPKYKYRNSKRVNRTTREGYWKPTGNARKVVDPDTGRVIGTKKTLVYYKGQCNDGKIKTCWVMHEYELMADPNSIDTGRKTFNLCKMKKRVDVSSTEAGESGQHNDRNRSGNAESCVKERSNQHNMVTEDVVSDLSSTVVNHVAEDANPKETLHLKEMSKECNGPNDNNEAQKQCSNSEKDDKSCSSILTNIDESVTIEGSNQHDEVVAVEGFGVSSSLDYLADDDFIPMDFLYDDGISFDELLENPDATNNSNRIQDQSITDIEDIEFLNSILVDYNDAYPQEQNRPQCLPAENEALGQPCIGEIESSDSIEKPRKRRRLAHDGHVETAEAQ…
>HhNAC102
MNAFSHVPPGFRFHPTDEELVDYYLRKKIASKKIDLDVIKDVDLYRIEPWDLRELCRLGSEEQNEWYFFSHKDKKYPTGNRTNRATKAGFWKATGRDKAIYSGHGLIGMRKTLVFYKGRAPNGQKSDWIMHEYRLDETGTPQEEGWVICRVFKKRLSTVPKMGEHESSCWYDGEVSFMQELDSPRPIPLPSTSYYHHYPCKQEPKLQYNLHHDPFLQLPLLDNHNVQQSAHGNYDGKTGSTLQSSTLTQEEHMRSLYYNTAEQAVDEVTDWRVLDKFVASQLTHEEASKENNYSNAATSFHVAEQMDLPSNESKRPEIALQEYASTSTSSCQIDLWK*
>HhNAC103
MGLRDIGATLPPGFRFYPSDEELVCHYLLKKIANEEALKGTLVEIDLHTCEPWQLPVAKLSASEWYFFSFRDRKYATGFRTNRTTVSGYWKATGKDRTVIDPRTQEVVGMRKTLVFYQNRAPNGVKTGWIMHEFRLETPHMPPKEDWALCRVFHKSRGDNSPTMMLETSSSHGPSTDQTSMHCGYQLQQISSSLSFPQTHQSQGQSFLYLLQCNNSQEKNDNNNYPYSNEVSSKVDNEFKFLWDMDMDMEQNSFGAVTSNLEDMGFDADDNSVVFL*
>HhNAC104
MEGASLPPGFRFHPTDEELVGYYLKRKTQGLEIELEVIPVIDLYKFDPWELPEKSFLPKRDLEWFFFCPRDRKYPNGSRTNRATKAGYWKATGKDRKVVCQSAVTGYRKTLVFYRGRAPLGGRMDWVMHEYRLSDEPSQGSTNQGAFALCRVVKRNEPKASDAHREPKAIRVGKSSTNVEFTASPRISNEPLSNSGDISCQTSYPNNESHYPISITSPYPNEVSQVPPFETVSTDTVPTSIWVSPELILDSSKDYPQICETASQYFPQYEFPSSLTPWRQYEQTDFSTSSSYSNFGEIEHDALSSTGCMPLYSGHANYIDFHGNESYDQTGSSYHTNTF*
>HhNAC105
MYKNASVPMITKSRQEYEAYFSRLPPGYRFKPDDVELLDYYLRRKIYNQPLLPHRFKDVQLYAYDPDTLTATSDNESFNGTVSEWYFFTPRDRRCRNGGRPQRGAGNGFWKTTGADKKIKNRKGSVVGFKRTLVYYYRRKPPSSDEKTNWIMHEYVLNNPPARTRNGAHDMRLDDWVLCRVYKREKGRSSKNLRTPPLVTDENQETVEGLMAGDNEFLMPQYVDSFPHYLTVDYGSSMTLSSPLVSSMPLNNHGGFISTTPPQMPQISPADQLQWMTQDNLCIHQQTMADYGNVVSTTVSPTSPMRPADQFQRVNQDDPFLHQQTSDGNFVSTTMPPADEFQWVNHDDSRIHQQISYGNFVSTAAPSMSSIPPADQFRRENHADLYIHQQTSYGNVVPT…
>HhNAC106
MQGPTSFGSHEVTSCRSVMELESCVPPGFRFHPTEEELVGYYLQRKINALKIDLDVIVEIDLYNMEPWDIQGRCNVGNEEQSEWYFFSYKDRKYPTGTRTNRATAAGFWKATGRDKSVLSKNKIIGMRKTLVFYKGRAPNGRKTDWIMHEYRLQTSELGPPQEEGWVVCRAFRKPSATQRQGFEAWNHAYYTRDNSQVRPHISISDIATPSHLHLHTNQGSSFYESYGSDNHNFLDGQQQVIELPQLDSPLITVSSSLAEKEVIFHWDEENSNNSSSQIQIIDWKNFDNLLNSQLTDTTSYPFQSTAALISHNDKPEAQEQHHLLGCFPES*
>HhNAC107
MEGALLPPGFRFHPTDEELVGYYLKRKNEGLEIELEVIPVIDLYKFDPWELPEKSFLPRRDMEWFFFCPRDRKHPNGSRTNRATKAGYWKATGKDKKVACQSAVTGYRKTLVFYQGRAPIGGRTDWVMHEYRLSDEPSQASTNQAAFVLCRVVKRTEQKASDVHENPEATSVDDGSTNAELTTVGNQPLISTSVDVSCQTSYRNNESRITFPCPYEVTQVQPFEPVSVDTDSATVWVSPDVVLDSSNDYPQICETAAQYFPQFEFPSLQTPWQWQWQQCQTDNFSPSSSYSNFGEIEHFDDLGRIGCMPAYGHANDILWE*
>HhNAC108
MESCVVPPGFRFHPTDEELVGYYLRKKVAAQKIDLDVIRDIDLYRIEPWDLKERCRIGAEEQDQWYFFSHKDKKYPTGTRTNRATMAGFWKATGRDKAVYDKSKLIGMRKTLVFYKGRAPKGQKSDWIMHEYRLESHDHGPPQDEGWVVCRMFKKKGTGQTKSIEVWDSSYFYDEASGISSVIDPIDYISRQPLFKKEADHLNFVIHSDGQFVQLPQLESPWLPLLKRPSSISLIAENTKHEEDEDEDLNRMICNTSKKVANWRALDKFVASQLSHEDRFDDRGGVSSFESIDNNNNNNNNNNNNNNSDIALNEFLNSS*
>HhNAC109
MNHVKGFRFHPTDAEAMELLWEKQVLGRDSFVQVGDTLVPVVTQFEDICKFEPEELPGLSELQSGDGISYFFCSPRYKYRNSKRKNRVTKKGYWKPTGNPREIVTTCDGEMITGTRQTLVFYKGRVCDKNKKENKTPWVIHELELTLNLQNQKSLTLCILKKKRGKLDVSRGEEGQSNLCLPSNLENHCTIHTIPEGLFVIQGQLNMKEPVAENSGIQSELVTNEQNIDEFVDSLIKNDELYSNQPTFLYETEDPNLYSDSQIYNVNTDIQKNQEGSGELINHKLKAPNGCALSMNQVGSSEQDNSSWSSLLIANDPTKSNGDDNQQNTLFAEEGTRLAFENHVPVDSTPTVSLVRKFSINEAIPKPEAPKNSDEAHNSQFSTNEQDDGFWNSIFFTTD…
>HhNAC110
MKNKKGYHIIRPIANEERFSNYYCYYLFWVAVGYYLWKKILSITGYRFHPTDFELLHFYLHNKNLGRDSLVQAIAEVEDICGIEPWQLPGHSNIHSGDPVWYFFYRPSFKYQNSCRINRTTNEGYWKPTGKPRKIVARDMETEIGKKRTLVFYKGRVSDHNKIKTGWIMHEYELTAAHPNRRKFRKGEVSCIEECQSSHYLPPNLGNYIENNENEAEVARCLTDNADPNKMLELVEVLDDHEGLEYLDSGWPNTGDPGYLPFDIGKLVAENAVPNHLSVTEIPIEQEVPQDQSSTDGQDSNLGNLVPADERSNQTNLVVDNEGSTMPSKSRTDTAEDSFQMDLSNMAESSMDEIFAELEALPEVNRFVQGNSSGQMLDDWNFDNQSNINEEQHLTATDS…
>HhNAC111
MGLRDIGATLPPGFRFYPSDEELVCHYLYKKIVNEQVLKGTLVEIDLHTCEPWQLPEVAKLNANEWYFFSFRDRKYTTGFRTNRATTSGYWKATGKDRMVVDPKTEMVVGMRKTLVFYRNRAPNGIKTEWIMHEFRLHAPHLPPREEWVLCRVFHKSKEENSPKLSSVPMLETSSYEAPSLTHHHQISSLSTTTPTYRSQCLLNLLQFNPRQENNCNEVTSKVDDDGYDDFLWGMEENSLGTFRFRGHEIWD*
>HhNAC112
MSFSSADNEDMKELYQFMARILKTLFLHTQGKRFQNRVLAKMDSYGESHLPPGFRFHPTDEELITYYLLKKVFDSSFTCRAIAEVDLNKCEPWELSEKAKMGEKEWYFFSLRDRKYPTGLRTNRATEAGYWKATGKDREIYSSKTCALVGMKKTLVFYRGRAPKGEKSNWVMHEYRLEGKFAYHYLARPSKDEWVLSRVFQKSGTGAKRNTMSSASIVLYQEPSSPSSVCLPPLLDPTAATGGASLTDRDNCSYDSHNQSEHVSCFSTNAATLPAYHGGFGLALPPVPPPQMINNSFDSIARYTRNVGVPVFPSLRSLEENSQLPFFLYQPESATAPPLHGGSSVNWGAVSEEGNTGSVADGMVSHTSPTELDCTWTY*
>HhNAC113
MDLPPGFRFHPTDEELIYQYLYKKVLDINFSSIAIGDVDLNKSEPWELPWKANMGEKEWYFFCVRDRKYPTGLRTNRATDSGYWKATGKDKEIYRGKSLVGMKKTLVFYRGRAPKGVKTNWVMHEYRLEGNFSIHNLHKTAENEWVICRVFHKGSDGKKTHISGLVKASSFNNDLRPAGLPPLMDSSPVLAESPYVPCFSNHNQQQQNTVDHNFNNNHVLHIPPNSFQIFPQFPVPSSFYGGDLRFLGSASVQEQSMLRTLIGNHGSNVKGFQGLETEGDFGVSVSQETGLSTHVNPETSSVVSNLETGKKPLDDRDSAGAVDLDRFWHY*
>HhNAC114
MNISVNGQSQVPPGFRFHPTEEELLQYYLRKKVSYEKIDLDVIRDVDLNNLEPWDIQESCKIGTTPQNDWYFFSHKDKKYPTGTRTNRATAAGFWKATGRDKIIYSNCRRIGMRKTLVFYKGRAPHGQKSDWIMHEYRLDDNIVETTVSNSVGEGTQEEGWVVCRIFKKKNHQKTPDNPIRSSLSSETRNHMFGSCNEGELEQILEHMPKNCNGYPDSFMKLPSLESPNSTCSQNFYQPMMMDNEGSITHQVSGGDPNIVYSNDSRLTNWAALDRLVASQLNGQNETSRQLACFNDTSLAYSIPSADHQHDLQLPAVRYNSEIDLWRFTRSSSSSDPLCHVVNASV*
>HhNAC115
MKKGLAITIATSSSGLLLFTICGKKILSITGYRFHPTDFELLYSYLQNKNLGRDSLVQAIAEVDDICGLEPWLLPGHSNIHSGNQVWYFFYRPSFRYQNSLRINRTTNEGYWKPTGKPRKIMARDMATEIGKKKTLAFYKGHVDKIKTGWIMHEYGLTANLPNQTTFVLCKLKRKFEKDEVSCIEEFQSSHYLPPNLGSYIENNANEAEAARCLTDKANPNKMLAQVEVLDDHEGLELEHQSMELWNSYLVSDLPNNGGSGYLVAENAIRNNPSISEIPIEQEAPQDQSGTNGQGCNIGNPVPADERSNQHNLTVDDGYTIPSNSKDDTAENSVQMDFISNMAGSSMDGAFEKLEALDGQVLDDWISGYLNAFDNQPSSINEEQDMMELPHAINLSSKR…
>HhNAC116
MEEATVVNKGDEFIDLPPGFRFHPTDEEIITHYLTEKVMNSNFSASAIGEVDLNKCEPWDLPKKAKMGEKLWYFFCQRDRKYPTGMRTNRATESGYWKATGKDKEIFKGKSCLVGMKKTLVFYKGRAPKGEKSNWVMHEYRLEGKFSYYNLPRGAKDEWAVCRVFDKNTGIKKTPVQDLHQQQLLRMNSSGCDDLFDYASLPPLMDPTYNKPGSSSGFVDGDNEFKGSIASNFATMNNHQTLLQVPANYYYGSSNSNIFNQQIPIQNPVFFHQGTSNSAYLHQGRTGTGTGFGFGGNDREMSPNTNRQCKVEQFSSNQSMFSLSQDTGISTEINNEISSVVSKNNIDLGISKSFEDLGCLWEY*
>HhNAC117
MNDMAPGFRLYPTEEELVSFYLHHKLEMEREDVNHLMNRVIPIVHINDFSPWDLPQVSLYLGHKNPEQWFFFVPRQESEAQGGRPKRLTTTGYWKATGSPGCVYSSDNRPIGVKRTVVFYNGRAPNGRKTEWKMNEYKAIDEAAASSDASTFTDECRTADSEPSAAAAAHQGQAASHYQSPQMAFVRTMSSPESSSSEDHGKPSHTGENNNSSAMVVNCVEFFWNLDGFWNSMM*
>HhNAC118
MEKLNFVKNGVLRLPPGFRFHPTDEELVVQYLRRKVLAWPLPAYIIPEVDVCKADPWDLPGDLEQERYFFSTREAKYPNLNRSNRATVSGYWKASGLDKQIVTSRGNQVVGMKKTLVFYRGKAPNGCRTEWIMHEYRVVSAQTAACNVPPHKKNQTLVNSRSFAETNAAPMGNWVLCRILLKKRSSKNDEEGLQQSCNNRKLGKLKTTSRPVFYDFLTKGRTDLNLVDSASSSVSSGITQVSSNDTDDHEESSCCNSFPYFRRKP*
>HhNAC119
MAPLGLPPGFRFHPTDEELVNYYLKRKINRQEIELDIIPEVDLYKSEPWELGEKSFFPSRDPEWYFFGPRDRKYPNGFRTNRATRAGYWKSTGKDRRVCYQNRAIGMKKTLVYYQGRAPQGIRTDWVMHEYRLDDNECEDTGGIQDCYALCRVFKKNGIIGSEAEEQRQGQCSNSSSTAAAADQYCLRELPPSLCTEEEEDKDESWMQFITDEPWTGDEVSNSALYNI*
>HhNAC120
MANSIGEDDQNQMDLPPGFRFHPTDEELISHYLYNKVVALNFTAKAIGEVDLNKSEPWELPWKAKMGEKEWYFFCKRDRKYPTGMRTNRATESGYWKATGKDKEIFRGKSLVGMKKTLVFYEGRAPRGEKTNWIMHEYRLDGKFSVQNLPKSAKNEWVICRVFQKSCSGKKTLFSDPSLMETSSTNGKTRGFPDSTTAYVPCFSNPIDFQTNKQDTVAVADRFNNILLPVPRNSPNILPNPFFSFPGTVLIQNRSILKALVNNHGPHMKVDTGRLTTDINNAEILGEAFNIDCFWRF*
>HhNAC121
MDLVKGFRFHPTDEEIIEYLHIKTFKPDSLIQVIAEIQDICEFEPWDLPGHSTLQTGDRVWYFMYRSKYKYRNSKLISRTTLAGYWKPTGNARPIINCKTRSEIGSKKTLVFYEGKCNNKNKKKTSWVMHEYELNATIESDQKPFKLCKLKEKVDTSSREVGQLNQDSLSSLENYVANNTISEDILDPNRSSEPEACNDHGSVRICCSAIETYGGGRSKQHNMANEDEGSCVPLHLKQMSTDQNGPKDDNRVRDPYSTIEQDDESCNSILTNYDVNVTNERSNQHNIVVAAEGFEMPSNERSNQRNIVVATEGFEMPSDERSNQLNIVVAAEGFEMPSNERSNQRDIVVAAEGFEMPSNERSNQRNIVIADEGFEMPSNERSNQHNIVIADEGFKMPSD…
>HhNAC122
MRHPHSSLPPGFRFHPTDEELILHYLMKKHSSLPFPVSIIADVDIYKFDPWDLPDKAVFGEKEWYFFSPRDRKYPNGARPNRAAGSGYWKATGTDKIIVTSSMAAGRGGVLHSNIGVKKALVFYKGRPPKGMKTNWIMHEYRLLQNPNSNYNNRSFKSKDCSMRLDDWVLCRIYKKSHALSSTSAAENDRVQEEDEAEQFIQDALLPALENPSTNNNNTISLHPQKSCSFSNLLDATDYSMLSSFLADNQCNTTGFESSLFGFRNIEQTPAGGDSMLLQKLPQLNSSVPNMGNKFTRQYSSVDEDYLEPSKKHIGSCSNTKSTTTQSDGTQYNLLNQQFLNHSLLLNHHFQFQC*
>HhNAC123
MAIVIPEAAIMSNDPNDNINNTININVVDDRSHDISSSSNSKDEHEHDIVMPGFRFHPTEEELVEFYLRRKVEGKRFNVDLITFLDLYRYDPWELPDLAAIGEKEWFFYVPRDRKYRNGDRPNRVTTSGYWKATGADRMIRGENSRSIGLKKTLVFYSGKAPKGIRSSWIMNEYRLPHHETERYQKAEISLCRVYKRPGVQDQQSLPRCLLTRRPSDSSRGQLSMEKRYPQEAAAHQTMERFQAFEGGQSQQMERRKISETEGSSSTSTSGLPSGMEGEGMFLNQSKQGCCSFLPNPTTLFPSGPSSISPNVVVGDLHRLVSFQQPTLNQQQYYNPNHPHPHFHFHQQQPEFSTLPPQPHAQQLSLNVLPATLPSPTAFPDRLWEWNLIPEANKEYNNP…
>HhNAC124
MDREKSLALAPVPTSRPAADATAKTGGSATALAPGFRFHPTDEELVSYYLKRKVSNKPVRFNAIAEADIYRHEPWDLSDKSRLKTRDQEWYFFSLLDRKYGNGARMNRATNQGYWKATGKDREVRHNEKLIGMKKTLVFHRGRAPDGVRTNWVMHEYRLVEEELERIGTLQGYVLCRVFHKNNIGPPNGNRYAPFVEAEWDDASATLVPGLDAADDGVAGNDAITGNDVVAAEKAMNESNVVQRIGVEQETLYASEDVPSDDEILRESPNVSTDYCIPWPPCKVEKPDECPPVCVLNREAPLPILQYKRRRHNDSGLNCTNASNNSTRTTRDRCSSTMTTAATATMLPSCATTTAVSALLEFSLMESLEPKQNRPRVPPPVFDATNLDSVVPPGCMKLI…
>HhNAC125
MEGGFFSSLPAGYRFKPRDEELVDFYLKRKIYNRPLPPNIVRDVDLYNYDPCTLTAMNDNASSNGVLTEWYFFTPRDRKYPKGNRPTRSAGDGYWKATGKPHPVFSKGKEVGSKRSLAFFRGKSPNGEKTDWIMHEYVLTNAPQRQRLSTQDMQLDDWVLCRVYRKGQRLKPGTPVEGSRGKNQEEANESAIVVHSDFQDLGNGIPPNALNTLMPQQVLGQNPTTSVEAPTASMLPNYNQFQPPVPLSLQFLYTDPSILDFTESDWFIDEVQMLGNVIQSDDLDVLVPQETFSMPFHIEHGDYMLGQNPVNFGHQRVIFDQCNFIPTSTPMESMPPYHQFQPHFQLQVPPMQQLPVVNPTNVNFATADRFDLDTRESW*
>HhNAC126
MVPTGFRFCPTDEELIEILLHKVSGNTASATASFDFIVERNIYDFEPKNLNWSESTVGLNKNERYYYCKRESDSREVMGRGWWKATSHVKAISSTNGQLMGYKRPLTFHRFKNNNQRNRKAATKTDWIMHEYKLHSISSDWRLCKIKYKGKEKLVEVMTSIGNICRNNMTTPSVNFEAEDGGGSSSSNSISTNITPMQLEVAFEQSPPLPVNENLNYDNYGWPNSNMMFNDDDHLFADQLDDSLSEEPFSELWSWDNWYCKCGGIEDAQWVPDDMPEKTIVGWNSIIAGYALLGYSEEAPSMFYEMCDSGVKNESFHVSMIIRICSRLASVEYAKQAHAGLVRYGFGPNIYSDQHCSVLGRI*
>HhNAC127
MKVTAAATADSCFGDDQVWPPGFRFHPTDEELVLYYLKRKICNKRLKLDIIRETDVYKWDPEELPGQSILKSGDRQWFFFCPRDRKYPNGARSNRATIHGYWKATGKDRTVTCNSRTVGIKKTLVFYRGRAPSGERTDWVMHEYTLDEEELKRCQNVMDYYALYKLYKKSGPGPKNGEQYGAPFKEEVWADEEYDSNPVDTITSVKPAEETIPGDNVKACAQDLSPLSDIEEFMRQLADEPPLPQPQAHVNHVLPQVASVDETQSTLLDPSPRDVLFPEPLAVTHSQGGLEFSQSPTSQLQLQEAPEVTSDVGHFEQSPQLLEVDFLEIDDLLGPEPLISYVDKPMEKVQFNEVDGLSEFDLYHDAAMFLQDIGPIDQGMVPLSYDNMIHQAGYQLESQ…
>HhNAC128
MLTQLRGQRSEKMNVDQGVSDNKVGNEDVLLPGFRFHPTDEELVGFYLRRRVDKKPLKIELIKQIDIYKFDPWDLPKASMVGSGGGEGESYFFCKRGRKYRNSARPNRVTGSGFWKATGIDKPVYAQKSLPGLGHACIGLKKTLVYYRGAAGKGTKTDWMMNEFRLPTEDNSNTGAGFSNPKIAAQEAEVWTLCRIFKRSSLLKKFKPDWRPHTAKKASIATQMSSQTCSVESNSHGNYISFGSPMVEDYHNDDKSSMHVNPVVNGRSQWQIADKMSAVTQIPSSMASSSSFSNCSENDFFTDANWDELKSVVEFALEPFPT*
>HhNAC129
MELPTGFRFFPTEEELVSFYLRNQLDGKTQQMHLVIPVLNIYDVEPWDLPQHAGKLCREDTEQWFYFTPRQEREARGGRASRTTPSGYWKATGSPSYVYSSDDGVIGMKKTMVFYKGKAPSGKKTKWKMNEYRVIEAVNNPSTVTPTPMLRHEFSLCRVYVVSGSFRAFDRRPLEPLSQGTQLHYNRTATSSERASMMEMTSPLCASHSGGNNSDPPEASEDDIWEMVNDLEEPPLGWERMNWT*
>HhNAC130
MAPMTLPPGFRFHPTDEELVGYYLDRKISGRTIELEIIPEVDLYKCEPWDLPDKTFLPSKDMECYFYGPRDKKYPNGSRTNRATRGGYWKATGKDRAVQTSGSQKRAVVGMKKTLVYYRGRAPHGIRTNWIMHEYRLLHSSSPTAPSSLKAFKFPTKVQKESTGFNKGIRKPKNYINDRNRMNLNQCDMDIVFDMTVSFMNIPTNKITEFSTKLNPCRTTSYNDTMQQSPFLFFRKACLHTKPIGWVSSPSLACNQPIRILTPPPLVSHLAWWVRDLMAEPPTQGSGWRC*
>HhNAC131
MSSQSSMDDNTSKIELPGFRFHPTEEELLECYLKNMIYDKIFHYDVIGFLNIYRHDPWDLPGLSKVGEREWYFFVPRDRKHGSGGRPNRTTENGFWKATGSDRKIVSLSEPKRMIGLKKTMVFYKGRAPRGSRTDWVMNEYRLPDGCSLPKDVVLCKVYRKATSLKVLEQRAAKEEELKLMKNSNTSPSSSPLSSSTETISFCSLKEGLMPPTSAPQMLFKKEMEVEKTSEKKPSSASLQFPLGSEKLPELQMPKMLSDWTQDQFWAQFNSPWFQNLTTYANILNFSA*
>HhNAC132
MEERISDGDKMEEIMLPGFRFHPTDEELVGFYLKRKIHQRPLSIELIKQLDIYKFDPWDLPTLAATGEKEWYFYCPRDRKYRNSARPNRVTGAGFWKATGTDRPIYSTEGINKCIGLKKSLVFYKGRAAKGVKTDWMMHEFRLPSLTDSAPPKRYLDKCRPANESWAICRIFKKTNSTAQRAPCHSWVSPIPETSSISDMVSRGSNSSQLSSDNIALTTKTSSSPVQFNLNHNSDLLQTCCAAFSPLDFVPYKPINQMAAEKLVPMSNGDLNGVVFAPVDETSPPAKSVVDVTSMLLNMSSSMLGYYDTVVFDGGSQDHCNGAFSSGALLHEMKENMVINYDDHENSVFKNLSVAHVDDQWDAIRSIGFPLSLPLPMSVADAWKPSMPWDSSCSSEMST…
>HhNAC133
MEEIMLPGFRFHPTDEVLVGFYLKRKVQHQPLSMELIKQLDIYKYDPWDLPKLAATGEKEWYFYCPRDRKYRNSARPNRVTGAGFWKATGTDQPIYSSEGSKCIGLKKSLVFYKGRAAKGVKTDWMMHEFRLPSLSDSVPPKRFLDKTIPANDSWTICRIFKKTNSTAQRALSNSWVSPTSNGVFPTLDFVPYKPITRMSNGDLTSVITSVDHTPSASKSSLDVTSMLLNMSSSMIEDHYRKASDSLHLGTTLPQEIQGNNMMSNGDHESCLFKSLNVSHGDNDHWDHTVRSIGLPFSLPLPMNVMGEAWKPSLAWDSSCPSEISTSFCSTKCYT*
>HhNAC134
MAPMSLPPGFRFHPTDEELVAYYLHSKITGLPVELEIIPEVDLYKFEPWDLPDKSYLPSKDMEWYFYSPRDKKYPNGSRTNRATRGGYWKATGKDRAVQSQKRAVGIKKTLVYYGGRAPHGIRTNWVMHEYRLLNSTSMDCYVLCRIFKKNIQILKPKEESLENNNGDNVDKEVGEWVSEEQLCGEDTTSGREVEDENFNTSSSDVTLNETGIAMADECHQPPFTSDEANSSADKAAYLALDFSSHLLQTEGCTDVHCQAPYPPLEVEDFPEITISEIINGYMVYDKYRDYMNGSLEDIFSQDSSMPLYLHQD*
>HhNAC135
MNMVQGSSVNKEEDVPLPGFRFHPTDEELVGFYLGRKVHNKSLRFDHLIKHMDIYKYDPWDLSKDNMVGESESYFFVRRGRKYRNSVRPNRATGSGFWKATGIDKPVYSARGEANGDVCIGLKKTLVYYRGSAGKGTKTEWMMHEFRLPNPKSTAQEVEVWTICRIFKRNIDGRQTPNWGRANAKRSSTGNGMPSYQSCNVEHSSSHANYISFGSRIVEDYDDEKAAAVVDHMMNNGSCIRQWHGEQSMASSSSSSFSNCPENDFFTNANWDELKSVVELDLDPFPFLM*
>HhNAC136
MTWCNDCSDVQTIERSSSSPPSSHKTVIARRHKDCLLRRSCPSCGHQIKYRDQGGIHDLPGLPAGVKFDPTDQELLEHLEGKERSDACKLHPLIDEFIPTIEGENGICYTHPEKLPGVSKDGLVRHFFHRPSKAYTTGTRKRRKVHTDTEEGGETRWHKTGKTRPVLIGGKVKGYKKILVLYTNYGKQRKPEKTNWVMHQYHLGNNEEEKEGELVISKVFYQTQPRQCGSIKDALNAPSGHDGPNHLKNNSNNGLVEFYNPSFIAFDQRGQSRANPSRLLPHFAVHDGSFIP*
>HhNAC137
MWAVVNSFQCTWLVDGNRIATKIRNASDPERAAWKSNPARSCPNCLHIIDNSDVNQAWPGLPRGVKFDPSDQEIIWHLLTKVGVEDSKPHPFINEFIPTIENDDGICYTHPQKLPGVKEDGSVSHFFHRAIKAYNTGTRKRRKIHGDDFGDVRWHKTGRTKPVLLDGVQRGCKKIMVLYMTMAKGGKAEKTNWVMHQYHLGTEEDEKDGEYVISKIFHQQQQQQTKQGDKSEQQDLPETADKMVVKADPVTPKSVTPDPPRTGRQCHGYDQGQDISCINPPALRQCIHVLFDVSGHLKRCLGVLSLSQDFSAKHPTMQYVEDEVHAEFENSGHDDLPGQDNHVNQMLDNDNDNDNHTEEDSKWWDGESQFLLDSQQLVEGLSLCDELLQSQSPKRDANG…
>HhNAC138
MEEATVVNKGDELLDLPPGFRFHPTDEEIITHYLTEKVMNSNFSACAIGEVDLNKCEPWDLPIEKAKMGEKQWYFFFQRDRKYPTGMRTNRATEAGYWKATGKDKEIFKGKGCLVGVKKTLVFYKGRAPKGEKSNWVMHEYRLEGKFSYCNLPKGAKDEWVVCRVFDKNTGIKKTPNQDHQRTELLRMSSFGCDDLIDYASLPPLMDLTYSKPGSSSGFMDGDVESKGVMPSNFPAIDDYGSSNVNFFNPQIPIQNPVFFHQNASNSAYMTGFGGNDRAMLSKANRPCKVEQFSSNQSSVSLSQVTGLSTEINNNEISSVVSQNNIELGINKSFEDLSCLWDY*
>HhNAC139
MGVLTMETLPLGFRFRPTDEELINHYLRLKINGRHSEVEVIPEIDVCKWEPWDLPGLSVIKSDDPEWFFFCPRDRKYPTGLRSNRATDKGYWKATGKDRTIKSKKLIIGMKKTLVFYKGRAPKGERTNWIMHEYRPMTKDLDGTGPGQSAFVLCKLFHKPEERNYIGKDDEVEQPGFSPAMTKSSPDDTSSDLLQDTVSSETQAQKPDNLMHNSQVTGDSSCNSHMTSDAEDNAVEENTKFLQGDNSNLSVPNFGEINNEVFSPMNLNFFDDLPLCMDFPYGNDFGHDQNGYQFQDGTSEQDLSFSLLDEVLNNDDDLCMELNGQKSSFPGTGMPFSDSLFISTETSDLKQNGMYSDADSTMLQQQYQSEIGASKWFGGHIDNKEYVEMQTSLQPSCAQ…
>HhNAC140
MEIEMQKDNYNDKWDERNEKTIIDEYIVHGIHGYTLPTLESPLPPPIQTSKSSIQLPSLPVSSWPSKPPSELPSYEPQSPLPPLRAFSADQLLDALRGLRAEFNQKCNYKIQTRMEWNAVRVDVSLLNMGFLLLNSLPLGFRFRPTDEELINFYLRSKINGNKIDELEVIREIDVCKCEPWDLPHLSAIKTRDPEWFYFCPVDRKYPTGNRLNRATEAGYWKATGKDRKIKSGSSLIGMKKTLVFYNGRAPRGKRTNWVMHEYRTTLDELDGTKPGQNPFVICRLFKKQDETIEDINGDDVDHAVSPPTEDVLSVLEVPQDSPAGEGEVERVFGTGETRPFGLPGEVISKAVEPKLECNWDGYNAYGEMDQEADISPSEADLLEEALNYFYDPVGEPLF…
>HhNAC141
MAPVGLPPGFRFHPTDEELVNYYLKRKINGQEIELDIIPEIDLYKCEPWELAEKSILPSRDPEWYFFGPRDRKYPNGFRTNRATRAGYWKSTGKDRRVASQNRAIGMKKTLVYYRGRAPQGIRTDWVMHEYRLEEKESEDHCGIQDTFALCRIFKKNGICSEMEDQVRCGSMLVSECSQAAINDSETMSPDLPLASSSSFVKEDDKDDSWMQFITDDAWHSSSTAAMAGDEVSNVTLTN*
>HhNAC142
MTSARQMFRHVDRREKGFTEKQIKDNKGDERTSGWKIKMMAGEGGVSRETQMSIEASTMFPGFRFSPTDVELICYYLKKKLHGYEKCVDVIPEIEICRYEPWDLPAKSIIKSDNEWFFFCARGRKYPNGSQSKRATEQGYWKATGKERNVKSGSNVVGTKRTLVFHTGRAPKGERTEWIMHEYCLNGKSQDSLVVCRLKKNGEFYLNNNLNRCTRNHESSIMHDSNHVTSDGGTDLAGLSEGDKAVEFDSKKATSSNDSHSIEQIDSASESEQKLLNDVGPTGSSTHKDSDDEEDCFAEILKDDIIRLDETSLSTPTPEILQQNASYHVSFFQAATNRGIKLRTPKADIIGVANALEHGVGETSIEKPIRSETSEESQKCLVSPFSHKTAILVILITLL…
>HhNAC143
MSNISLVEAKLPPGFRFHPRDEELVCDYLMKRATSTDTLQLIIEVDLNKCEPWDLPETAAVGGKGWYFYSKRDRKYATGLRTNRATCSGYWKATGKDRPIHSKGKLVGMRKTLVFYQGRAPKGTKTDWVMHEFMLEGSLSSPNLSTLKEDWVLCRVFHKTRETITTTNPRSMEIYSDDSSSSSLPPLMDPYIITARTRSSSDEQVSCFSTMLSAQNQSFNDMQVLDMPTKTLTSLSSSVEHHHQQQQQIIPASINNDITSCLDSFPGDKMVIKDVLDNLSQLDTYLNVKEWTSFDEINYVDPSYLSGMWDCQHSELNDCQKEY*
>HhNAC144
MDISHHFDNSSTHLPAGFRFHPTDEELITYYLLKKVLDSSFSGRAIAEVDLNKCEPWELPEKAKMGEKEWYFFSLRDRKYPTGLRTNRATEAGYWKATGKDREIYSSKTCALVGMKKTLVFYRGRAPKGEKSNWVTHEFRLEGKFAYHYLSRSSKDEWVISRVFQKSSGAGNGATSSNGGGRRSRLSASVALYQEPISPSSISLPSLVDPTPADRDSCSYDSHTQSGHVSCFSTIAAAATSAAATATLPPFHPGLDLALPPPPPQMINNSFGSIPRYSQNTGGSVFPSLRSLQENLQFPFVFSQPTLAALPIHGGSPLTFGPVSEEGNNASGASASAKITIGPSEFDCMWTC*
>HhNAC145
MTATELQLPPGFRFHPTDEELVMLYLCRKCASQPIAAPIIAEIDLYKYDPWDLPDLALYGEKEWYFFSPRDRKYPNGSRPNRASVSGYWKATGADKPIGKPKPVGIKKALVFYTGKATKGEKTNWIMHEYRLADVDRSAQSKNSLRLDDWVLCRIYNKKGSIEKQPPQARFDEIVDKKPDVAALEMDTCGPPMAPTGTINDVVYFDTSESVPKVHTDSSCSEHAVSPEFTCEVQSEPKRKDWPSTSSNTTTLDFPYHYMDATVDTGFTSEFHSSNQLSLLQDMFMYPQEPF*
>HhNAC146
MTAAELQLQLPPGFRFHPTDEELVMHYLCRKCASQSIAVPIIAELDLYKHDPWDLPDLALYGEKEWYFFSPRDRKYPNGSRPNRAAGSGYWKATGADKPIGQSKPVGIKKALVFYSGKAPKGEKTNWIMHEYRLADVDRSVRKKNSLRLDDWVLCRIYNKKGYIEKQLPPQGSVTKEASATELEDKKPDIMTFGKDMCGLPPTATATGSDFVYFDSSESVPRVHAESSCSEHAVLPEFPAEVQSMPKWKEELGSTANNNVLDSLYNYMDATRDIGFASQMQGNNNNQLSPLQDIFMYLQKPF*
>HhNAC147
MKGTAAEAAADSCFGDDQVWPPGFRFHPTDEELILYYLKRKICKKRLKLDIIRETDVYKWDPEELPGQSILKNGDRQWFFFCPRDRKYPNGARSNRATIHGYWKATGKDRTVTCNSRTVGVKKTLVFYRGRAPSGERTDWVMHEYTLDEEELKRCQDVKDYYALYKLYKKSGPGPKNGEQYGAPFKEEVWDDEEYSGTPVDTITPVKLAEETIPGDNVKAHAEDLSIKEFMRQLADKPPLPQPQAHVNHVLPQVANVDETRPRDILFPEPLGVIHGQGSYEFSQSPTSQLQLQEPEAPEVTSGVDRFEHFPQLREVDFLEIDDLHGPEPFISDVKKPMENVQFNEVDGLSEFDLYHDAAMFLQDIGPIDLGMVPLSYDNMIHQAGYQLEPQSNISLMDQ…
>HhNAC148
MGEPFISCTTFNILAHIHKRLEQQEFWVGNEELVHMYEERLGSAGYDTFKLARNNNRGDVTGMEASADMSTSSSGPRDSYHLMISHMDIQTAMHILIGCNDIVGYRFHPTDKELIDHYLRNKALDRDSAVQAIGEVTGDLCDWEPGELPRFSVRRSNDRTWYLFSRRKHSKRVKRVTKRGYWKLTGKHRSIKAKVGTGTKKTLVFYEGRVPDGKWTPWVIHEYTLPATLSNQKGYFLCKLKKKDDEKAGVSSGEEGQPSTVDTSSVFNEKTGVSTGEEGQPSTVAQDKPFDTSSDIDVDELLAQLDYSTGVDHETASVQKSQMYGEHVPVSSCDAAYTGGDLNWVHNQSSTNEQNEERYVVSSSLQSRIYEERVHSGDVFSVFCRSNENFHEMQLQSCT…
>HhNAC149
MNYCSCNDIVGYRFHPTDKELIDHYLWNKALDRDSAVQAIGEVTGDLSDWEPGELPGFSVKRSNDRTWYLFSRRNQFKRVKRITKLGYWKVTGKHRSIKAKVGTGTKKTLVFYEGRVPKGKLTPWVIHEYTLPDTLPNQKGYFLCKLKKKDDEKAGVSSGEEGQPSNVAEDEPFDTSTLIDLDELLAELNDSIEVEHEAASVQKSQMYDEHVPVSSCDAVCAGDYLDGVHNQSSTNEQNDEICVVSSSLKSRMYEERVHSGDVFSFLCGSNENFHEIQHQFCTNEQDSDIQHQPSPAEQDDEIQHRIGIDEGDEFF*
>HhNAC150
MEDSSDEKVKGTEEEVTLPGFRFHPTDEELVGFYLRRKVEQKPISIEIINQLDIYKYDPWDLPKEVSNVGEKEWYFYCKRGRKYRNSIRPNRVTGSGFWKATGIDKPIYSSSPHQQPHFRTCIGLKKSLVYYRGCAGKGTKTDWMMHEFRLPPDGDHSSNPQEADTKCYGYTRPCNKSNRYLNVGRMMQEVWTLCRIFNKYATVAAVKQNGADSATCCSSQEDGSQSQNSTERCMSKPDIFMDQVDARNCFLLGNTLPWLSSSTSSSAMQQSPFKATNCSAFRNHPDSDADDVFSNGNWDELRPMVEVALEPYPVDDFLHNI*
>HhNAC151
MSSFPMADSIFANKGQEDLLDLPPGFRFHPTDEEIIIHYLFEKVMNRNFSACAIGEADLNKSEPWDLPNRAKMGEKEWYFFCQRDRKYPTGTRTNRATEAGYWKATGKDREVFKGKSFLIGMKKTLVFHKGRAPRGEKTNWVMHEYRLEGKFSYHHFTNAEKDEWVVCRVFHKNTEMKKSPIPDHLFRMNSFGEFTDYASLPPLMEPTFDCENEFKAMNKNPISNIRIPNQAPIFFHQGTSSDSCLDSFRTDDDAILRASTVDYSSGDIEHRQCKVEQFSSNQSMVSLSQDIGLGTDINNNEISSVISNSIRLGSCKSYDDDIEDLVCLWNY*
>HhNAC152
MDDMPPGFRFYPTEEELVSFYLHNKLQGKHQHLDNLINNRVIPVVDIYGFNPSDLPRKQIKLSVSLCHKDPEQWFFFVPRNESEARGGRPKRLTKSGYWKATGSPGFVYASDGRPIGFKRTMVFYNGKAPSGKKTDWKMNEYKAFEGEVSSAALADSAQLPPMRQEFSLCRVYKKSKCLRSFDRRPLPDAVLIGGQVPQHVEHGPELTESLPESSSLGDNRGNRMTQTGENNDSIMVVDGQYSFWDIDGFWDHDN*
>HhNAC153
MEIEKIISSNNNEDEDEDILLPGFRFHPTDEELVGFYLKRKVEKKLFIIDLIKHVDIYKYDPWDLPKVSKVGSSVAEKEWYFFCRRGRKYKNSVRPNRVTGSGYWKATGTDKPIYAAQRPHDCVIGLKKTLVYYTGGGGKGTKTDWMMHEFRLPVQHNNLQEAEVLTLCRIFKREVSCRKQKNDNKASKQNISAISCSRTCSTAEEESETSVDIERKLLNDHFHGENQLFATQVLSFSNPNNGDYFFLQQQWDDKLYSEW*
>HhNAC154
MTWCNNTVDDRALEIVTSAAGEEPAAAAEAVVSVSRTNETPTIACPSCGHNMPYQDQAGIHDLPGLPAGVKFDPTDQEILEHLEAKVILDKNKLHPLIDEFIPTLEGENGICYTHPERLPGVNKDGQIRHFFHRPSKAYTTGTRKRRKVHTDDEDGSETRWHKTGKTRPVLLGGAVKGFKKILVLYTNYGRRRKPEKTNWVMHQYHLGNNEDEKEGELVVSKVFYQTQPRQCGPSGNVKETLDRKNIRSPNNSSSGGQGLVDYYSQPFVSFDHGNHHYRENPPQIIPNFVVQGDGSSFFRLASDTSKGEGRSL*
>HhNAC155
MEVMEKMISSVNSEDHDDVLLPGFRFHPTDEELVGFYLKRKVEKKLFSIDLIKQVDIYKYDPWDLPNVSKLSSVTEKEWYFFCRRGRKYRNSIRPNRVTGSGFWKATGIDKPIYTVGGSHDCIGLKKSLVYYRGSAGKGTKTDWMMHEFRLPPTQVPTNTKKDNLPEAEVWTLCRIFKRNGSCRKLVPPDWQNKKTNLSKQNSITFTTTATSCRTSSVESENSVKFKSSGVIDDKEMERKLVNDHFLEGNQLFAGTTQVLPSYLSFSNPDADEYLGHQNWDELRPVVDYTLGASLLHSDW*HhNAC
>HhNAC156
MELAGMSKDNATNVDLDNDDNSSSCGKNEHEQDMVMPGFRFHPTEEELVEFYLRRRVEGKRFNVELITFLDLYRYDPWELPAMAAIGEKEWFFYVPRDRKYRNGDRPNRVTTSGYWKATGADRMIRGENSRSIGLKKTLVFYSGKAPKGLRSSWIMNEYRLPHHETERYQKAEISLCRVYKRAGVEDHPSLPRFLQTRGQHTEKKSPQAEDAAQPAMERFQGFIGGQSKQIEIEKIIETDGSSSSTSDATTALRFSKQNACRPLAPIRTTLGLPSGIMEEEGMLLNHQSKQGCTSLHPNSPTLFPMGSSSVSSNVVDDLHRLVSYQMNQLQYYNTYHHQQQQQQQSEFSILPPLSEAQAQAQAQQLSANMLPGSLPPTTFSDRLWEWSPIPEPNREYNN…
>HhNAC157
MNLSINGQSQIPPGFRFHPTEEELLHYYLRKKLACQKIDLDVIREVDLNKLEPWDIQEKCKIGSTPQNDWYFFSHKDKKYPTGTRTNRATAAGFWKATGRDKFIYCGFRRIGLRKTLVFYKGRAPHGKKLDWIMHEYRLDDGISHDSNGSSPIGDSMCEDRWVVCRVFRKKSHPKTLESSKISSPPSMVCSDNDELVDRILQHMGKTCKMEDDLLSSNMNDPSSLGANRHVMFTHMPGLESPTIPSIPINSPLFEKLITGTEPTSIDQANNDGACDHQQQNGSKNVVGINDWVSLDRFVASQLNGQAETSKQASCFSDPTAVFSLYHHDGFQLSDISWQRSNQNSQVHGYENELWSLMKSSSSPSPLDPTP*
>HhNAC158
MSNIRLVEAELPPGFRFHPRDEELVCDYLMKKAASTDTLQLMVEVDLNKCEPWDIPETAAVGGNEWYFYCKRDRKYATGLRTNRATCSGYWKATGKDRAIHSNGTLVGMRKTLVFYQGRAPKGTKTDWVMHEFRLEGPLSPPDLSTLKEDWVLCRVLHKTRETTITTPRTTRICSDEASSSSLPPLMDPYIIFDQNQPSFNEQVPCFSTMLSTQNKGFNDMQVPDMPTKALTSSSLPSIEHQRQQQMIPSAINNNITSCLDSFPGDKTVIKAVLNNLSHLDTYLDAKESASFDEVNYSDQSYLSEMWDCPTFEIN*
>HhNAC159
MLTEVLASTCFFQRERATVESKTMAAGNGQLLVPPGFRFHPTEEELLYYYLRKKVSCEAIDLDVMREVDLNKLEPWDLKDKCKIGSGPQNDWYCFSHKDKKYPTGTRTNRATAAGFWKATGRDKAIHLSNSKRIGMRKTLVFYTGRAPRGHKTDWIMHEYRLDDDDSDQAQEDGWVVCRVFKKNHNRGHFEAGFGQEDDFTHIKNVASSSAAARLEARNNHLQASYDYSFDGSSINLPQLFSPESAAVASSFISPLSLNSMDIGYSQNLSRPTSTGGGGYGLLQQDQIRYNSEWPLLDKLLATQQPQSIDHQHSQNKCTPSLQLDVGTSSQKFPFQYLGCEADILKFSK*
>HhNAC160
MMLAVEEVLSELSGEEMNEQGLPPGFRFHPTDEELITFYLVSKVFNGSFCGVIAEVDLNRCEPWKLPDAAKMGEKEWYFFSLRDRKYPTGLRTNRATGAGYWKATGKDRKVYRATTGALLGMKKTLVFYRGRAPRGEKTKWVMHEYRLDGDFSCRLTCKEEWVICRIFHKAGERKNGLAQAQRYILEVSSSSTTAATSFPQLIETPDPFLESQSQTSMQTQSSFLENDLKSLINPVVFAANNNGFQTCFSYAPTFTSTPDKNTVVNTSNSWATSMLFKSLISHQDGILKEQAATILKQCKTEANLSHFPLPDATTMSWMDKIHPINPCQNPMFFDVDYNNSLFGFADYL*
>HhNAC161
MANVGREDDQMDLPPGFRFHPTDEELISHYLYKKVLDINFSAKAIGEVDLNKSEPWELPWKAKMGEKEWYFFCARDRKYPTGLRTNRATESGYWKATGKDKEIYRGRSLVGMKKTLVFYKGRAPKGEKTNWVMHEYRLEGKYSVQNLPKTAKNEWVICRVFQKSSGGKKTHISGLLDVGSFGNEISSPSGLPPLMDSSSAFDAKKNPVSESVYVPCFSNPIDSHRIQHETIDDFPANPLLLPVSSYGWNPRDVFPRIPAPNTFSPAQPVALASSLQFPGSVLMQEQSILRDLLENHGSNMKAEREAMVSVSLSQETGLTTDINNEISSVVSNLEIRKTPFDDHHLQQPPAAPVDFDCFWHY*
>HhNAC162
MNIVLEIGFRFLPPDEQIISLFLKNKMIGDHESTRHIREVDLLKHEPWQLPAMSLVESTYREWFFFYKLNKISGKKNDRLTSSGFWKSTGADRPVSYGGRVIGTKKTLVFYEGRTPHAVKTDWVMHEFRASHDFLPHDADSSYVVGYLRDVAAEKTGNSISNAGQSSARFVSSSSPAVGVTSTEVARQPQSNDMDYEMALQMQMEDEGIFASDLSPSTGSRDLPSTSAIINNGQIVIEDEGFSFEELNFLQSDEEQNEWQLQLDTIEEEMEFMNSQFHNQEEPSNVEAEHIHHLHNRATNYAGDRYDADPEWDIVLYDGRVHLSDGTHQGHSGGLNQKRMETGVNHDEILIMGSGVESVTVTAHDVRCLELVQEERSVTSRAYKSLSEPRLHESVAKGH…
>HhNAC163
MEKKPNSNLHFPPGFRFHPSDEELIIHYLQNKVTSRPLPASVIAEIDLYKYNPWELPMRAFFGEDEWFFFSPRDRKYPNGERPNRAAASGYWKATGTDRPILTSSESKNIGVKKALVFYTGRPPKGVKTEWTMNEYRLLVSVVKPPRLKGSMRLDDWVLCRVRRKGNMSKNTLQVQESNGTRLVRSIQQPASIHGRADMITDYLNQDCQVLALILAGQDLAPLETNSAATFQGSNSLISFSKEGSEKRNEDLPGIKIFPRNDMNQCSQNQSQDPTDSIIEFHEQSMWPWHISA*
>HhNAC164
MESTDSLTISQQPNLPPGFRFHPTDEELVVHYLKKKASSDPLLVAIIAEVDLYKFDPWELPAKAAFGEQEWYFFSPRDRKYPNGTRPNRAATSGYWKATGTDKPILNSGGTQKVGVKKALVFYRGKPPKGIKTNWIMHEYRLPDKTNNKPPGCDLGYKKNSLRLDDWVLCRIYKKNNANRPLDYDKDDSMEDMVGPVPTSISIGSLQFQTRNTSSGTLLENHVHNLFDGMLGNDGMNNNCSTMVNPLKRSVPYWSNEETASRSTSKRFLGDSKYGSLEKPDTNGSIASLLGQFPQTPSLHQQQQQQTLLGSIKDGIFRPPYQLPSLNWYTLN*
>HhNAC165
MMELESCVPPGFRFHPTEEELVGYYLQRKINSLRIDLDVIIEIDLYKMEPWDIQASCNVGNEEQSEWYFFSYKDRKYPTGTRTNRATAAGFWKATGRDKSVLSKNKIIGMRKTLVFYKGRAPNGRKTDWIMHEYRLQTSELGPPQASFNFTSSMRIMKMFADIWVYCDCRKKDGWCAGHLESRVLIKDKALKHGAMLIISEITAKLGLIFPSQIIFIFTRIKDQVFMNPMVPITTIFWTANSKSLNYRNWIVPPLPSHQV*
>HhNAC166
MAVLSLNSLPTGFRFQPTDEELVDFYLRSKINGERNAEVGVIREIDVCKCEPWDLPHLSAIPSRDPEWFFFCPLDRKYRKGNRLNRATEAGYWKATGKDRKIKSGSSLIGMKKTLVFHTGRAPRGKRTNWVMHEYRTTLVELDGTRPGQNPFAICRLFKKQNESIEDKNGDAVDPAASSPTEDMQSELDGPQDSSAVEGVAEIFPEGLPNEMISDTAAPKLECNINESKADSVTNQVTEIVPAEVDPLGEALNNFFDPMVEPPDFKLFSPLQTQIEVEGAPRMSGHVGNNFSEVDFEHVTNESEASISDFLDSILNNSDEYYIVDSLSTVKDGISCSESDAQLAQMLNFPSEQLGTETANREAPLGIKATEQDCTIPTSKDVLNSKDELSNHVNTSCNL…
>HhNAC167
MNLSINGQSQVPPGFRFHPTEEELLHYYLRKKVAYQKIDLDVIREVDLNKLEPWDIQEKCKIGSTPQNDWYFFSHKDKKYPTGTRTNRATAAGFWKATGRDKIIYSSFRRIGLRKTLVFYKGRAPHGQKSDWIMHEYRLEDANTPGSNGSNPIGDSMAEEGWVVCRVFRKKNYQKTLESPKSSSSASLKSKTQMFCSGNDGALDQIFMYTGRNNTGNNRNNSNSYVRMFVENNNGLHENFMHLPRLESFKPCLQSLDDMLTESEPSSMNRGGSGGGDRHTVSLVENNNESINGVNDWATLDRLVASQLNGQVETSKQLSCFSDPNAVFSHFQEDNVQLSDINLDRSNQNPQVYSGENDLWSLTKSSSSDPLCRLSV*
>HhNAC168
MERKTITGSSFDLPPGFRFHPTDEELIMFYLKNQAKSRPCPVSIIPEVDIYKFDPWQLPDKAEFGENEWYFFTPRDRKYPNGARPNRATVSGYWKATGTDKAIYSDSKYVGVKKALVFYNGRPPKGVKTNWIMHEYRLNESRKQIRERNGSMRLDDCVLCRIYKKKSSGEKVLDQKAEESKAEIEIVGCSNDGCGTGSQQLLKFPRTCSLSQLAEMDYMGPISHLLTENTYSSGFDFTNTVLNSGIEDTDKLPVGEIPSNYYSSDSGNFQVNQNGSLTNPVMFQFQ*
>HhNAC169
MAGTWLVDGNRIATKIRSASDPKRATWKSNPTRSCPNCHHVIDNSDVNQEWPGLPRGVRFDPSDQEIIWHLITKVGVEDSKPHPFINEFIPTIENDDGICYTHPQKLPGVKEDGSVSHFFHRAIKAYNTGTRKRRKIHGDDFGDVRWHKTGRTKPVLLDGVQRGCKKIMVLYMTMAKGGKAEKTNWVMHQYHLGTEEDEKDGEYAISKIFHQQQQQQTKQTDKTEQDVPEMTDTMIVKVDPVTPKSVTPDPPRTGRQCHEYDEGQDYTISCINPPAQDFSAKHPPMQYIEDEVQAECENSSYDDLPAQDNLVNQIQMLDNDDNNDNDNHAEEDSQWWDGESQFLLDSQQLVEGLSLCDEILQSQSPQKDANGNDGMLHSKPRLSDYAQLGAEHLKKDLE…
>HhNAC170
MAVLTMGTLPLGFRFRPTDEELVNHYLRSKINGRHSEVQVIAEIDVCKWEPWDLPGLSVIKSDDPEWFFFCPRDRKYPNGHRSNRATDKGYWKATGKDRTIKSKKSHIGMKRTLVFYKGRAPKGERTNWIMHEYRPTTKDLDGTAPGQTAFVLCRLFHKVEEKHDTVKYDELEQTGNSLSMIKSSPNDISSDLLQDTVSSEMQAQKPNNLMQNYQVTGDTSSCNSHMATNADDRATEETEAEKYPFLEGNSNLYEPNYGEIDYKVFSPPMNTHLFEDLPLCMDSPYASDFGHDQTGFHFHDGTSEQDVSFSLLDDVFNNHYDYCIKSNTQKSSVAGIGMPLFDNSFISKATPPETSYLKENSIFIDTGAEIPPLQFDTEVGAQRWLGGHIDNKQSLQMQ…
>HhNAC171
MGGASASLPPGFRFHPTDEELVGYYLKRKTQGLEIELEVIPVINLYKFDPWDLPEKSFLPKRDLEWFFFCPRDRKYPNGSRTNRATKAGYWKATGKDRKVVCQSSVSGYRKTLVFYRGRAPLGDRTDWIMHEYRLTDETSLGATHHGAFSLCRVVKRNEPKPSDARGELKATTVRSSSTNVELTMTRTCNQHLSNSGDIPCPKSYPNLGSNYSSRVNSPSELTQVPPFKPVSVNTKPGGVWVSPDLILDSSKVSSPNNLSIVTWQDYPQVCETTSQYFPQHEFPSSMTEFSPSSSYSNFGEIEYDDLGPIGCMSPYLIHANFMDFYGNEATDQSGLFDYMNPF*
>HhNAC172
MRINFSYISITEIGVSTSAIFDPILGAMSLSLPPGYHFLPSKPDIFSFFLIPVVVNGAPIPPPFIDLDIYGKNKDPWNLFDKHSKEPFWVFTKLRKKGNSEINREAGSGYWSSWGITNTVVDKQDRVLGFHKIFTFTLENVQSANQDNGNWFMNEYSLNNEDFKDRVICEIKNTAYLDLEMKQNARMYRYLNPLWSNELMIPESSNRNDSDDRAHWGSDLSLYLKPNDNEETPNLSHNDDTCDIRNKDPEFSPNLQDSNQDATKTKTLNPKLNDETTAIPVAMNVPVTEIVCSGQNLTTGDSDEPSKQDCKKTEESNARHLRRRQESRISSDS*
>HhNAC173
MKVTAAAPVVTADSCFGDDQVWPPGFRFHPTDEELILYYLKRKICKKRLKLDIIRETDVYKWDPEELPGKSVLKNGDRQWFFFCPRDRKYPNGARSNRATIHGYWKATGKDRTVNCNSRAVGLKKTLVFYRGRAPSGKRTNWVMHEYTLDEEELKRCQNVKDYYALYKLYQKSGPGPKNGEQYGAPFKEEAWDDEEYESNPVDAITPVKPADEDIPIDNVKADAQDLSPLSDVKEFMRQLADELVLPQPQAHVSQVLPQVVSVDEMQSTLLDSSPRDILFPEPHAVAHGQARFESSQAPISQLQLQEAPEVTSGTDQFEQFPQLCEADFLEMDDLLGSEPLIYGIEKPVENVQFNEVDGLSEFDYHDAVMFLRDIGPIDQETVPLSYDTMIHQASYQFE…
>HhNAC174
MEDMPPGFRFYPTEEELVSFYLHNKLDADRDDLNHVMNRVIPVVDIYDYNPWDLPQFSVYLCHNDPEQWFFFIPRQESEGRGGRPKRLTTCGYWKATGSPGYVYNFNSRPIGLKRTMVFYNGRAPNGKKTDWKMNEYKAIQDQASSANGTATPTLRQEFSLCRIYKKSKCLRSFDRRPPPAILKIEESIPPFHNNHVNQAPQTEKSDNLSTMADTGSDEYMFWDVDAFWKPLDQCCVWRRA*
>HhNAC175
MDTHLPPGFRFHPTDEELITYYLLKKVLDSSFTCRAIADVDLNKCEPWELPGKAKMGEKEWYFFSLRDRKYPTGLRTNRATEAGYWKATGKDREIYSSKTCALVGMKKTLVFYRGRAPKGEKSNWVMHEYRLEGKFAYHYLSRSSKDEWVISRIIQKSVAGNGSSSSNGGGARSRMKPSVAFYQEPSSPSSISLPPLLDPTSTGSAANATVISLTDHDGCSYDGHIQSEHVTCFSTVAAAVATDATTSTTTPFFHPGFDLALPHPPQMTNNGFDSLSRYSRNAGVSAFPCLRSLQENLQFPVFFSQPATLSTAPSHYGGSLLNFGSVSEAGNNASGANISIGSSEFDCMWT*
>HhNAC176
MNVVQGVCNNKVVDEDVPLPGFRFHPTDEELLVFYLRRKVDNKPLRIELIKQVDIYKLDPWDLPKASTVGGGSGESDSYFFCKRGRKYRNSVRPNRVTGSGFWKATGIDKPVYAQSSTPGQGHACIGLKKTLMYYRGAAGKGTKTDWMMHEFRLPTDDRNVFVGFSNPKTVAQEAEVWTICRIFKRNSSLKKYRPDWRQLAAKKASIATQISSQTCSMESNSNWNYISFGSPMIEGYCNDEKPKPSVHEDHMINGRSQWHNNIADRMSAVAQIPSSMASPTSFSDRPENDFFTDANWDELKSVVEFALEPFPM*
>HhNAC177
MAENADRRNTEQKAIVPNSSAAPNINPAAPEDGENATADERDFHSKLIGYRFVPTDEELIRDYLMKKVNGEPLPPNDNFHEANIYNSDPYQLSQEYKQSDGGKEWYFFSSRNRKYPRGGRPNRETENRTGFWKVTGVFKSVTLSNGTIIGYKSNLDFYLRQDPKSIKTSWKMHEYQVNKESISSDSQIQPFGDMMLDRCVLCKIYVTRTKKGGTDKEPEDEDRSSDACSSEQDVNEPPPPPPNNSSRRNYSEMSLIEASNDTNKRARILVPEPALSLMPTYVSYNQNSNASFPQLPTDGESLMPDSSKQCVDGASSMAVNNNAMYLSDQNMFMDGVSPQWIRMASSYEQAINEAPWIAGNNNTMYASTPECRNLDPMAGNNTILSTSQNPLMEVVTACR…
>HhNAC178
MESRNFVVNGGIKMPIGFRFHPSDEELVVHYLKRKALCLPLPASVIPEFNVLQTDPWNLPGDSKENKYFFSTRNGNDSNKKRKREAGSGYWKPIGKEKPILASGTNVVVGMRKAFIFCERKCCNGTENRWLMHQYRLVGSVVATLYSTQIPTEDWFVFRVVQRKRNKRAKKQGVVSYKTSSAVNMPCCIDFTVEDSSVFGPPQPTSPSSTEITEVSSHEIGLDEGRRKQCFNY*
>HhNAC179
MESRVPPGFRFHPTDEELVGYYLRKKVDLQKIDLDIIRDIDLYRIEPWDLKERCQIGCQEQNEKYFFSHRDKKYPTGTRTNRATMAGFWKATGRDKAVYDKSKLIGMRKTLVFYQGRAPNGRKSDWIMHEYRLESHDPGPPQASTYIYVVVQHSEEEGWVVCRAFKKKTTGQTKNFLNQNLSCRKEKEIDHLSFVSHSDDQFVQLPHLESSSLPLMERPSSTSLISEKTKHEEEEDEVQNMIIRNNSKKVTDWRALDKFVASQLSQEDRFNDGGGVSSFEAIDNNNSDMELMLLQDSSREEGNKLNEFLNSSSDFDIGICLFAK*
>HhNAC180
MAVISLDSLPIGIRFRPTDEELIDFYLRSKINGKRVDEVGVIREIDVCRCEPWDLPDLSAVKSRDPEWFFFCPLDRKYPNGNKLNRATEAGYWKATGKDRKIKSGSSLIGMKRTLVFYIGRAPKGKRTNWVMHEYRTTLDELDGTKPGQNPFVICRLFKKQDETIEDINGHDVDPGVSSRTEDVRSQFDVPRDSPTVEVKAETVPNSTEPCPVRLEKEMISKAVATAEVELLGEALTHFYDPMMERLDWQLFSPLRLQIEAEGAPWMLDHVGNDFSGVEFEYGTNENDDAYSSEFMHSIPKTSIIESETPKPMAFGMDSGSQCESDAEMARVTLGTGNAGIGVPLEVKATAHDLNISGDGAFCNVLNSNVGPSNHINATCNIDTSPITGIRIRSRAPRH…
>HhNAC181
MAVISLDSLPIGIRFRPTDEELIDFYLRSKINGKRVDEVGVIREIDVCRCEPWDLPDLSAVKSRDPEWFFFCPLDRKYPNGNKLNRATEAGYWKATGKDRKIKSGSSLIGMKRTLVFYIGRAPKGKRTNWVMHEYRTTLDELDGTKPGQNPFVICRLFKKQDETIEDINGHDVDPGVSSRTEDVRSQFDVPRDSPTVEVKAETVPNSTEPCPVRLEKEMISKAVATAELGTGNAGIGVPLEVKATAHDLNISGDGAFCNVLNSNVGPSNHINATCNIDTSPITGIRIRSRAPRHQPNIDNSVTQGTASKRFKLQVHRCSEEKEDNSKYIVTKEVKAGEDEITVGDNAACGTVDEPESTGNNVSRLKSKISVREEVPYRWSIRFPARRLQKAFGVIMFLV…
>HhNAC182
MDLPTGFRFHPTDEELITHYLKPKVLLSSDQQIFSIIADVHIYKFDPWQLPEKACFGEEEWFFFSPRDRKYPNGTRPNRAAASGFWKASGTDKPIITSDGSQCLGIKKALVFYKGRPPKGEKTDWVMTEYRLNDYFLSHRPNGSMRLDDWVLCRVRLSYKGKATQQARGRSSESMSSSCSPPLMPRGYLQGQEMVTQNTIVQVSDSQTTIDADAREALNSIARVLSVGALDELFRAPSSSSNNNGSSSVFQNHLPTRASPMSNGLNHA*

## Sheet: Table S3
Gene renamer	Gene ID	Chr	start	end	Number of amino acids	Molecular weight(Da)	pI
HhNAC1	Hha000451	Chr1	3632608	3635092	402	45122.3	7.75
HhNAC2	Hha000970	Chr1	7899091	7900293	347	38565	9.44
HhNAC3	Hha001411	Chr1	11659459	11661913	385	42431.8	7.19
HhNAC4	Hha001571	Chr1	12868687	12870166	364	42464.1	7.05
HhNAC5	Hha001917	Chr1	16022162	16024854	393	44272.6	6.13
HhNAC6	Hha002225	Chr1	18824537	18825889	385	43000.1	7.07
HhNAC7	Hha003971	Chr1	56319737	56321167	389	44230.7	6.75
HhNAC8	Hha004053	Chr1	57158542	57161722	294	32266.6	5.47
HhNAC9	Hha004475	Chr1	61145593	61147526	436	49568.1	6.71
HhNAC10	Hha005139	Chr2	2202209	2206004	611	68615.4	4.63
HhNAC11	Hha006401	Chr2	12993244	12994919	404	45901.5	4.63
HhNAC12	Hha006941	Chr2	18774059	18774927	230	26584.8	6.52
HhNAC13	Hha008842	Chr2	57646209	57648172	288	32578.6	7.18
HhNAC14	Hha008988	Chr2	58854848	58855924	286	33410.8	8.19
HhNAC15	Hha009175	Chr2	60546257	60547764	354	39068.5	8.89
HhNAC16	Hha009425	Chr2	62837572	62846208	603	66920.8	6.11
HhNAC17	Hha009465	Chr2	63224392	63225636	280	32306.9	9.03
HhNAC18	Hha009553	Chr3	635497	637002	382	42830.3	6.82
HhNAC19	Hha009950	Chr3	3579734	3581656	360	41093.7	4.9
HhNAC20	Hha010389	Chr3	7260860	7261824	240	27152.9	9.63
HhNAC21	Hha010704	Chr3	10032947	10033845	215	24544.6	4.56
HhNAC22	Hha010713	Chr3	10097636	10098909	270	31083	5.49
HhNAC23	Hha010789	Chr3	10877712	10879009	316	35895	8.45
HhNAC24	Hha011602	Chr3	18235049	18238113	461	52174.6	4.8
HhNAC25	Hha014079	Chr4	426908	428673	337	38081.9	8.55
HhNAC26	Hha015142	Chr4	10002461	10007033	733	82848.8	5.03
HhNAC27	Hha015393	Chr4	12636556	12638076	431	48070	5.44
HhNAC28	Hha016168	Chr4	40675397	40680085	728	81253.5	4.74
HhNAC29	Hha016688	Chr4	45796334	45798117	360	39785.3	7.99
HhNAC30	Hha017114	Chr4	49570585	49571795	257	29069.3	8.3
HhNAC31	Hha017757	Chr5	1965055	1966759	363	40379	7.22
HhNAC32	Hha017979	Chr5	3815980	3817289	383	44316.1	4.5
HhNAC33	Hha019224	Chr5	36938168	36941909	754	84275.3	4.62
HhNAC34	Hha020561	Chr5	48045321	48049524	280	32309.2	6.45
HhNAC35	Hha020660	Chr5	48877239	48879523	486	54815.3	4.8
HhNAC36	Hha020889	Chr5	50717941	50721660	588	65932.5	6.04
HhNAC37	Hha022575	Chr6	12952052	12954948	587	65850.4	4.74
HhNAC38	Hha022802	Chr6	18011022	18012917	344	38991.6	9.15
HhNAC39	Hha023485	Chr6	40585222	40587172	461	52564.4	4.77
HhNAC40	Hha023614	Chr6	42165405	42169010	650	73452	5.18
HhNAC41	Hha023966	Chr6	45889148	45890395	256	28968.5	9.35
HhNAC42	Hha024432	Chr6	49573981	49575606	310	35395.8	7.14
HhNAC43	Hha025007	Chr7	2427783	2428766	304	34188.1	6.7
HhNAC44	Hha025010	Chr7	2440324	2442621	559	62730.2	4.65
HhNAC45	Hha026238	Chr7	31823566	31825119	348	39071.7	9.34
HhNAC46	Hha026525	Chr7	35133754	35135333	404	45536.5	6.19
HhNAC47	Hha026575	Chr7	35640728	35643133	591	64802.4	4.74
HhNAC48	Hha028039	Chr7	48044618	48046082	360	40300.8	7.37
HhNAC49	Hha028291	Chr8	49201	54146	399	44915.8	8.73
HhNAC50	Hha029263	Chr8	26362349	26363359	276	31730.6	8.01
HhNAC51	Hha030512	Chr8	39337541	39339915	363	41102.1	8.55
HhNAC52	Hha037294	Chr9	13168010	13169668	389	44037.9	6.39
HhNAC53	Hha037552	Chr9	25400276	25401654	303	34378	7.22
HhNAC54	Hha037557	Chr9	25525390	25529852	299	33777.1	7.18
HhNAC55	Hha039195	Chr9	40481410	40485543	451	50793.7	7.24
HhNAC56	Hha031470	Chr10	1651477	1655597	430	48275.4	6.98
HhNAC57	Hha031666	Chr10	3551909	3553159	366	42007.8	6.06
HhNAC58	Hha031732	Chr10	4231033	4231903	225	25453.6	7.95
HhNAC59	Hha032994	Chr10	35904908	35906203	381	42846.2	7.9
HhNAC60	Hha034269	Chr11	4614569	4616157	372	41152.4	9.23
HhNAC61	Hha034564	Chr11	9120191	9121724	371	41704.2	7.58
HhNAC62	Hha034922	Chr11	26268679	26269482	234	26396	10.09
HhNAC63	Hha035415	Chr11	33107207	33108987	357	41305.9	5.37
HhNAC64	Hha039443	Chr12	2603125	2604251	309	34988.5	8.04
HhNAC65	Hha040361	Chr12	27301971	27304996	553	62157.3	4.42
HhNAC66	Hha040872	Chr12	31730620	31732841	289	32029.6	5.92
HhNAC67	Hha041149	Chr12	33896267	33899878	380	42320.7	9.61
HhNAC68	Hha042220	Chr13	2741572	2744233	425	47765.9	5.94
HhNAC69	Hha042616	Chr13	22089559	22091166	331	37102.1	6.32
HhNAC70	Hha042782	Chr13	23978063	23979275	347	38668.2	7.34
HhNAC71	Hha044743	Chr13	39954686	39960755	455	51050.8	6.82
HhNAC72	Hha047395	Chr14	1569818	1571178	289	32655.9	8.2
HhNAC73	Hha047431	Chr14	1796509	1797755	275	31273.6	9.45
HhNAC74	Hha047548	Chr14	2665226	2667359	354	38845.2	4.25
HhNAC75	Hha047819	Chr14	4905499	4906994	397	45910.1	7.18
HhNAC76	Hha047831	Chr14	5034195	5036157	429	48790	5.03
HhNAC77	Hha048048	Chr14	7434004	7436265	251	28965.7	6.87
HhNAC78	Hha048710	Chr14	30638755	30640647	332	37067.5	8.98
HhNAC79	Hha049213	Chr14	35770891	35772255	203	23021.5	4.65
HhNAC80	Hha046795	Chr15	34384041	34386986	331	37218.2	6.64
HhNAC81	Hha046968	Chr15	35702460	35703668	263	30189	9.3
HhNAC82	Hha047006	Chr15	35972548	35974091	305	34377.6	9.13
HhNAC83	Hha059767	Chr16	3168646	3169745	346	39166.8	6.44
HhNAC84	Hha059780	Chr16	3294875	3297172	566	63402.7	4.64
HhNAC85	Hha057361	Chr17	1186983	1188440	408	46055.9	6.83
HhNAC86	Hha058084	Chr17	6892861	6894555	303	34857.2	6.52
HhNAC87	Hha051040	Chr18	12985167	12988388	556	62396.8	4.56
HhNAC88	Hha051043	Chr18	12999760	13003199	456	50754.2	6.59
HhNAC89	Hha063649	Chr19	1914122	1917583	290	33211.9	6.34
HhNAC90	Hha063692	Chr19	2164583	2166548	411	46396.8	4.7
HhNAC91	Hha063877	Chr19	3725104	3727599	388	44605.5	6.21
HhNAC92	Hha064079	Chr19	5802779	5804834	322	36694.2	6.4
HhNAC93	Hha064589	Chr19	12449290	12450148	216	24498.9	4.72
HhNAC94	Hha064975	Chr19	27292345	27294209	291	31963.7	8.05
HhNAC95	Hha072256	Chr20	1375969	1380792	593	66302	8.32
HhNAC96	Hha072261	Chr20	1442644	1444165	446	49989.7	4.9
HhNAC97	Hha072267	Chr20	1498398	1500171	529	59297.3	5.07
HhNAC98	Hha072912	Chr20	22345039	22346001	275	30885.7	6.42
HhNAC99	Hha072934	Chr20	22753797	22754939	296	33284.1	5.09
HhNAC100	Hha065419	Chr21	473956	477684	349	39662.8	5.81
HhNAC101	Hha067052	Chr21	30290933	30292788	410	46375.6	4.51
HhNAC102	Hha078931	Chr22	2640414	2641686	338	39157.5	6.57
HhNAC103	Hha079076	Chr22	3965486	3967557	277	31696.3	5.59
HhNAC104	Hha079378	Chr22	9177722	9179215	340	38534.4	5.88
HhNAC105	Hha079671	Chr22	22962682	22964196	473	54146.9	6.45
HhNAC106	Hha079883	Chr22	26351311	26352826	332	38020	6.05
HhNAC107	Hha054875	Chr23	1679461	1680678	321	36546.4	4.62
HhNAC108	Hha054970	Chr23	2317497	2319250	320	36998.1	6.43
HhNAC109	Hha055346	Chr23	5115562	5122181	409	46135.1	4.72
HhNAC110	Hha055348	Chr23	5141116	5143141	433	49572.7	4.77
HhNAC111	Hha055533	Chr23	6520948	6524296	253	29530.3	7.05
HhNAC112	Hha056540	Chr23	15609636	15612004	379	42418.4	7.82
HhNAC113	Hha052671	Chr24	4214019	4215775	331	37406.8	7.77
HhNAC114	Hha053076	Chr24	7409439	7410702	347	39549.8	6.73
HhNAC115	Hha053087	Chr24	7526393	7528122	417	46731.9	4.73
HhNAC116	Hha053927	Chr24	17232520	17234266	364	41049.7	7.14
HhNAC117	Hha054169	Chr24	29339919	29340987	235	26411.1	5.8
HhNAC118	Hha054461	Chr24	33877429	33878334	266	30147.1	9.85
HhNAC119	Hha061464	Chr25	2059201	2060777	229	26577.3	4.69
HhNAC120	Hha061644	Chr25	7496060	7497838	298	34001.5	9.46
HhNAC121	Hha062213	Chr25	25014501	25017213	512	58201.1	4.74
HhNAC122	Hha063035	Chr25	31430471	31431875	355	40138.7	8.14
HhNAC123	Hha074283	Chr26	4909849	4911637	402	46110.3	7.45
HhNAC124	Hha075137	Chr26	29711257	29714952	452	50489.5	6.71
HhNAC125	Hha075253	Chr26	31135413	31136800	379	43222.4	5.42
HhNAC126	Hha075443	Chr27	1096295	1100037	363	41361	5.28
HhNAC127	Hha075771	Chr27	4443546	4446536	658	73531.6	4.6
HhNAC128	Hha076877	Chr27	31326678	31328453	323	36099.6	9.42
HhNAC129	Hha086134	Chr28	5351951	5353467	245	28024.3	6.05
HhNAC130	Hha086194	Chr28	7562313	7564873	291	33386.2	10.13
HhNAC131	Hha069278	Chr29	634204	635668	289	33144.6	9.24
HhNAC132	Hha069788	Chr29	5634089	5636874	495	55961.5	8.8
HhNAC133	Hha070971	Chr29	27914098	27915355	336	37846.8	8.63
HhNAC134	Hha077804	Chr30	24117693	24119319	314	35814.6	4.49
HhNAC135	Hha077815	Chr30	24341630	24342651	290	32961.7	7.93
HhNAC136	Hha067573	Chr31	2167019	2168972	293	33040.1	9.19
HhNAC137	Hha068092	Chr31	7376689	7380244	519	58769.2	5.73
HhNAC138	Hha068615	Chr31	24132597	24134149	344	38686.3	6.07
HhNAC139	Hha090726	Chr32	3533271	3536543	647	71826.3	4.58
HhNAC140	Hha090727	Chr32	3538707	3543413	679	75912.4	4.62
HhNAC141	Hha090778	Chr32	4061787	4063551	240	27416.5	4.94
HhNAC142	Hha091485	Chr32	22001569	22004110	411	46141.5	6.93
HhNAC143	Hha096807	Chr33	1150688	1155124	324	36853.2	5.87
HhNAC144	Hha096935	Chr33	2491995	2493515	353	38452.7	8.36
HhNAC145	Hha097432	Chr33	8646421	8647603	292	33079.1	5.43
HhNAC146	Hha097881	Chr33	22873320	22874821	303	34160.4	6.78
HhNAC147	Hha097966	Chr33	24016958	24019542	624	70083.9	4.9
HhNAC148	Hha095117	Chr34	2536339	2542598	463	52608.7	5.44
HhNAC149	Hha095507	Chr34	18580920	18582670	317	35954.5	4.72
HhNAC150	Hha095687	Chr34	20891224	20893480	323	36869	6.61
HhNAC151	Hha095786	Chr34	21917042	21918457	333	38298.7	6.01
HhNAC152	Hha095918	Chr34	23037185	23038157	256	29084.5	7.63
HhNAC153	Hha087318	Chr36	817283	819076	261	30340.1	7.84
HhNAC154	Hha087655	Chr36	4511435	4514012	314	34987.9	7.43
HhNAC155	Hha087755	Chr36	6413212	6414302	300	34545.9	8.66
HhNAC156	Hha087846	Chr36	8522231	8523745	403	45995.2	6.91
HhNAC157	Hha084321	Chr37	2929961	2931149	372	42015.9	7.18
HhNAC158	Hha080723	Chr38	1456174	1460613	316	35766.1	5.23
HhNAC159	Hha081050	Chr38	4512399	4513671	350	39431.8	7.57
HhNAC160	Hha081066	Chr38	4664151	4665748	350	39557.6	7.06
HhNAC161	Hha092439	Chr39	3896233	3897726	362	40818.9	7.06
HhNAC162	Hha093092	Chr39	21838207	21841045	510	57441.7	5.97
HhNAC163	Hha082291	Chr40	12563	13637	294	33517.7	9.28
HhNAC164	Hha082689	Chr40	3216157	3217572	333	37484	9.42
HhNAC165	Hha082802	Chr40	4094409	4095481	261	30284	9.7
HhNAC166	Hha083735	Chr40	22867416	22874183	575	63386.8	4.76
HhNAC167	Hha083833	Chr40	26536479	26537763	377	42656.1	7.86
HhNAC168	Hha093917	Chr41	2898240	2899281	287	32585.5	7.77
HhNAC169	Hha093955	Chr41	3286433	3289521	443	50348.3	4.66
HhNAC170	Hha089089	Chr42	2663377	2667085	799	88094.4	4.79
HhNAC171	Hha089317	Chr42	4496519	4497805	344	38725.1	7.14
HhNAC172	Hha098413	Chr43	887892	888893	334	38031	4.83
HhNAC173	Hha098697	Chr43	3596364	3599415	612	69088.6	4.59
HhNAC174	Hha099475	Chr43	21467376	21469426	242	28232.6	7.42
HhNAC175	Hha099820	Chr43	24471048	24472661	352	38521.8	8.07
HhNAC176	Hha099924	Chr43	25387969	25389498	314	35547	8.93
HhNAC177	Hha100073	Chr43	26900173	26902563	674	74723.9	4.41
HhNAC178	Hha101977	Chr44	5319725	5320586	234	26495.2	9.84
HhNAC179	Hha105274	Chr45	21047910	21049114	325	37671	6.26
HhNAC180	Hha105414	Chr45	22323041	22325018	523	58272.5	5.23
HhNAC181	Hha105420	Chr45	22354393	22356370	418	46433.5	8.14
HhNAC182	Hha103998	Chr46	21986490	21988133	269	30076.6	8.86
